# Supplementary material for: Photogeologic Map of the Perseverance Rover Field Site in Jezero Crater Constructed by the Mars 2020 Science Team
Source: Space Sci Rev. 2020 Nov 3;216(8):127. doi: 10.1007/s11214-020-00739-x (PMC7116714; doi:10.1007/s11214-020-00739-x)
Supplement: Supplementary file 3 — GIS-ready shapefile, associated auxiliary files, and README file containing the Mars 2020 Science Team’s photogeologic map of the Perseverance rover landing site in Jezero crater. (ZIP 3.3 MB) [file 11214_2020_739_MOESM3_ESM.zip]

Archive with 10 entries (10 files):
- EMS_3_README.pdf
- M2020_JEZ_geology_edited_equi0_allquads_v6_archive.CPG
- M2020_JEZ_geology_edited_equi0_allquads_v6_archive.dbf
- M2020_JEZ_geology_edited_equi0_allquads_v6_archive.lyrx
- M2020_JEZ_geology_edited_equi0_allquads_v6_archive.prj
- M2020_JEZ_geology_edited_equi0_allquads_v6_archive.sbn
- M2020_JEZ_geology_edited_equi0_allquads_v6_archive.sbx
- M2020_JEZ_geology_edited_equi0_allquads_v6_archive.shp
- M2020_JEZ_geology_edited_equi0_allquads_v6_archive.shp.xml
- M2020_JEZ_geology_edited_equi0_allquads_v6_archive.shx
