# Supplementary material for: Photogeologic Map of the Perseverance Rover Field Site in Jezero Crater Constructed by the Mars 2020 Science Team
Source: Space Sci Rev. 2020 Nov 3;216(8):127. doi: 10.1007/s11214-020-00739-x (PMC7116714; doi:10.1007/s11214-020-00739-x)
Supplement: Supplementary file 3 — GIS-ready shapefile, associated auxiliary files, and README file containing the Mars 2020 Science Team’s photogeologic map of the Perseverance rover landing site in Jezero crater. (ZIP 3.3 MB) [file 11214_2020_739_MOESM3_ESM.zip › M2020_JEZ_geology_edited_equi0_allquads_v6_archive.prj]

PROJCS["Mars2000 Equidistant Cylindrical clon0",GEOGCS["GCS_Mars_2000_Sphere",DATUM["D_Mars_2000_Sphere",SPHEROID["Mars_2000_Sphere_IAU_IAG",3396190.0,0.0]],PRIMEM["Reference_Meridian",0.0],UNIT["Degree",0.0174532925199433]],PROJECTION["Equidistant_Cylindrical"],PARAMETER["False_Easting",0.0],PARAMETER["False_Northing",0.0],PARAMETER["Central_Meridian",0.0],PARAMETER["Standard_Parallel_1",0.0],UNIT["Meter",1.0]]
