# Supplementary material for: Photogeologic Map of the Perseverance Rover Field Site in Jezero Crater Constructed by the Mars 2020 Science Team
Source: Space Sci Rev. 2020 Nov 3;216(8):127. doi: 10.1007/s11214-020-00739-x (PMC7116714; doi:10.1007/s11214-020-00739-x)
Supplement: Supplementary file 3 — GIS-ready shapefile, associated auxiliary files, and README file containing the Mars 2020 Science Team’s photogeologic map of the Perseverance rover landing site in Jezero crater. (ZIP 3.3 MB) [file 11214_2020_739_MOESM3_ESM.zip › M2020_JEZ_geology_edited_equi0_allquads_v6_archive.shp.xml]

<?xml version="1.0" encoding="UTF-8"?>
<metadata xml:lang="en"><Esri><CreaDate>20200507</CreaDate><CreaTime>09475700</CreaTime><ArcGISFormat>1.0</ArcGISFormat><SyncOnce>FALSE</SyncOnce><DataProperties><lineage><Process ToolSource="c:\program files (x86)\arcgis\desktop10.6\ArcToolbox\Toolboxes\Data Management Tools.tbx\CalculateField" Date="20190917" Time="145235">CalculateField M2020_JEZ_geology_unedits id [_] VB #</Process><Process ToolSource="c:\program files (x86)\arcgis\desktop10.6\ArcToolbox\Toolboxes\Data Management Tools.tbx\CalculateField" Date="20190917" Time="150453">CalculateField M2020_JEZ_geology_unedits owner RIGHT([quadname], 8) VB #</Process><Process ToolSource="c:\program files (x86)\arcgis\desktop10.6\ArcToolbox\Toolboxes\Data Management Tools.tbx\CalculateField" Date="20190917" Time="150522">CalculateField M2020_JEZ_geology_unedits owner InStrRev( [quadname],"_") VB #</Process><Process ToolSource="c:\program files (x86)\arcgis\desktop10.6\ArcToolbox\Toolboxes\Data Management Tools.tbx\CalculateField" Date="20190917" Time="150559">CalculateField M2020_JEZ_geology_unedits owner Len( [quadname]) VB #</Process><Process ToolSource="c:\program files (x86)\arcgis\desktop10.6\ArcToolbox\Toolboxes\Data Management Tools.tbx\CalculateField" Date="20190917" Time="150747">CalculateField M2020_JEZ_geology_unedits owner (InStrRev( [quadname],"_") - Len( [quadname] ) ) VB #</Process><Process ToolSource="c:\program files (x86)\arcgis\desktop10.6\ArcToolbox\Toolboxes\Data Management Tools.tbx\CalculateField" Date="20190917" Time="150815">CalculateField M2020_JEZ_geology_unedits owner (Len( [quadname] ) - InStrRev( [quadname],"_") ) VB #</Process><Process ToolSource="c:\program files (x86)\arcgis\desktop10.6\ArcToolbox\Toolboxes\Data Management Tools.tbx\CalculateField" Date="20190917" Time="150846">CalculateField M2020_JEZ_geology_unedits owner Right( [quadname], (Len( [quadname] ) - InStrRev( [quadname],"_") )) VB #</Process><Process ToolSource="c:\program files (x86)\arcgis\desktop10.6\ArcToolbox\Toolboxes\Data Management Tools.tbx\CalculateField" Date="20190917" Time="151153">CalculateField M2020_JEZ_geology_unedits test Split( [quadname] , "_",1) VB #</Process><Process ToolSource="c:\program files (x86)\arcgis\desktop10.6\ArcToolbox\Toolboxes\Data Management Tools.tbx\CalculateField" Date="20190917" Time="151459">CalculateField M2020_JEZ_geology_unedits test Split( [quadname] , "_") VB #</Process><Process ToolSource="c:\program files (x86)\arcgis\desktop10.6\ArcToolbox\Toolboxes\Data Management Tools.tbx\CalculateField" Date="20190917" Time="151610">CalculateField M2020_JEZ_geology_unedits test LEFT( [quadname],InStr( [quadname],"_")) VB #</Process><Process ToolSource="c:\program files (x86)\arcgis\desktop10.6\ArcToolbox\Toolboxes\Data Management Tools.tbx\CalculateField" Date="20190917" Time="151818">CalculateField M2020_JEZ_geology_unedits test LEFT( [quadname],(InStr( [quadname],"_") - 1)) VB #</Process><Process ToolSource="c:\program files (x86)\arcgis\desktop10.6\ArcToolbox\Toolboxes\Data Management Tools.tbx\CalculateField" Date="20190917" Time="152043">CalculateField M2020_JEZ_geology_unedits quadname "Urbasa-Andia" VB #</Process><Process ToolSource="c:\program files (x86)\arcgis\desktop10.6\ArcToolbox\Toolboxes\Data Management Tools.tbx\CalculateField" Date="20190917" Time="152201">CalculateField M2020_JEZ_geology_unedits quadname "Grebo-Krahn" VB #</Process><Process ToolSource="c:\program files (x86)\arcgis\desktop10.6\ArcToolbox\Toolboxes\Data Management Tools.tbx\CalculateField" Date="20190917" Time="152237">CalculateField M2020_JEZ_geology_unedits test [quadname] VB #</Process><Process ToolSource="c:\program files (x86)\arcgis\desktop10.6\ArcToolbox\Toolboxes\Data Management Tools.tbx\CalculateField" Date="20190917" Time="152342">CalculateField M2020_JEZ_geology_unedits owner "ygoreva" VB #</Process><Process ToolSource="c:\program files (x86)\arcgis\desktop10.6\ArcToolbox\Toolboxes\Data Management Tools.tbx\CalculateField" Date="20190917" Time="152406">CalculateField M2020_JEZ_geology_unedits quadname "Grebo-Krahn_geology_145_ygoreva" VB #</Process><Process ToolSource="c:\program files (x86)\arcgis\desktop10.6\ArcToolbox\Toolboxes\Data Management Tools.tbx\CalculateField" Date="20190917" Time="152455">CalculateField M2020_JEZ_geology_unedits owner "juanmota" VB #</Process><Process ToolSource="c:\program files (x86)\arcgis\desktop10.6\ArcToolbox\Toolboxes\Data Management Tools.tbx\CalculateField" Date="20190917" Time="152559">CalculateField M2020_JEZ_geology_unedits quadname "Urbasa-Andia_geology_32_juanmota" VB #</Process><Process ToolSource="c:\program files (x86)\arcgis\desktop10.6\ArcToolbox\Toolboxes\Data Management Tools.tbx\CalculateField" Date="20190917" Time="152621">CalculateField M2020_JEZ_geology_unedits geojson [quadname] VB #</Process><Process ToolSource="c:\program files (x86)\arcgis\desktop10.6\ArcToolbox\Toolboxes\Data Management Tools.tbx\CalculateField" Date="20190917" Time="152643">CalculateField M2020_JEZ_geology_unedits quadname [test] VB #</Process><Process ToolSource="c:\program files (x86)\arcgis\desktop10.6\ArcToolbox\Toolboxes\Data Management Tools.tbx\DefineProjection" Date="20190917" Time="153530">DefineProjection M2020_JEZ_geology_unedited GEOGCS['GCS_Mars_2000_Sphere',DATUM['D_Mars_2000_Sphere',SPHEROID['Mars_2000_Sphere_IAU_IAG',3396190.0,0.0]],PRIMEM['Reference_Meridian',0.0],UNIT['Degree',0.0174532925199433]]</Process><Process ToolSource="c:\program files (x86)\arcgis\desktop10.6\ArcToolbox\Toolboxes\Data Management Tools.tbx\Project" Date="20190917" Time="153639">Project M2020_JEZ_geology_unedited H:\Projects\M2020\mosaics\geology\data\M2020_JEZ_geology_unedited_equi0.shp PROJCS['Mars2000 Equidistant Cylindrical clon0',GEOGCS['GCS_Mars_2000_Sphere',DATUM['D_Mars_2000_Sphere',SPHEROID['Mars_2000_Sphere_IAU_IAG',3396190.0,0.0]],PRIMEM['Reference_Meridian',0.0],UNIT['Degree',0.0174532925199433]],PROJECTION['Equidistant_Cylindrical'],PARAMETER['False_Easting',0.0],PARAMETER['False_Northing',0.0],PARAMETER['Central_Meridian',0.0],PARAMETER['Standard_Parallel_1',0.0],UNIT['Meter',1.0]] # GEOGCS['GCS_Mars_2000_Sphere',DATUM['D_Mars_2000_Sphere',SPHEROID['Mars_2000_Sphere_IAU_IAG',3396190.0,0.0]],PRIMEM['Reference_Meridian',0.0],UNIT['Degree',0.0174532925199433]] NO_PRESERVE_SHAPE # NO_VERTICAL</Process><Process ToolSource="c:\program files\arcgis\pro\Resources\ArcToolbox\toolboxes\Data Management Tools.tbx\Merge" Date="20190930" Time="111821">Merge M2020_JEZ_geology_edited_equi0_nwilliams;M2020_JEZ_geology_unedits_update_nwilliams F:\Mapping\Shapefiles\M2020_JEZ_geology_edited_equi0_nwilliams_merged_09_30_2019.shp "style "style" true true false 164 Text 0 0,First,#,M2020_JEZ_geology_edited_equi0_nwilliams,style,0,164,M2020_JEZ_geology_unedits_update_nwilliams,style,0,163;name "name" true true false 80 Text 0 0,First,#,M2020_JEZ_geology_edited_equi0_nwilliams,name,0,80,M2020_JEZ_geology_unedits_update_nwilliams,name,0,80;quadname "quadname" true true false 50 Text 0 0,First,#,M2020_JEZ_geology_edited_equi0_nwilliams,quadname,0,50,M2020_JEZ_geology_unedits_update_nwilliams,quadname,0,66;id "id" true true false 254 Text 0 0,First,#,M2020_JEZ_geology_edited_equi0_nwilliams,id,0,254,M2020_JEZ_geology_unedits_update_nwilliams,id,0,254;owner "owner" true true false 10 Text 0 0,First,#,M2020_JEZ_geology_edited_equi0_nwilliams,owner,0,10,M2020_JEZ_geology_unedits_update_nwilliams,owner,0,10;geojson "geojson" true true false 100 Text 0 0,First,#,M2020_JEZ_geology_edited_equi0_nwilliams,geojson,0,100,M2020_JEZ_geology_unedits_update_nwilliams,geojson,0,100;_ "_" true true false 80 Text 0 0,First,#,M2020_JEZ_geology_unedits_update_nwilliams,_,0,80"</Process><Process ToolSource="c:\program files\arcgis\pro\Resources\ArcToolbox\toolboxes\Data Management Tools.tbx\Merge" Date="20191106" Time="135314">Merge M2020_JEZ_geology_edited_equi0_nwilliams_merged_09_30_2019;M2020_JEZ_geology_edited_equi0_allquads_v2_fix H:\Projects\M2020\mosaics\geology\data\M2020_JEZ_geology_edited_equi0_allquads_v3.shp "style "style" true true false 164 Text 0 0,First,#,M2020_JEZ_geology_edited_equi0_nwilliams_merged_09_30_2019,style,0,164,M2020_JEZ_geology_edited_equi0_allquads_v2_fix,style,0,164;name "name" true true false 80 Text 0 0,First,#,M2020_JEZ_geology_edited_equi0_nwilliams_merged_09_30_2019,name,0,80,M2020_JEZ_geology_edited_equi0_allquads_v2_fix,name,0,80;quadname "quadname" true true false 50 Text 0 0,First,#,M2020_JEZ_geology_edited_equi0_nwilliams_merged_09_30_2019,quadname,0,50,M2020_JEZ_geology_edited_equi0_allquads_v2_fix,quadname,0,50;id "id" true true false 254 Text 0 0,First,#,M2020_JEZ_geology_edited_equi0_nwilliams_merged_09_30_2019,id,0,254,M2020_JEZ_geology_edited_equi0_allquads_v2_fix,id,0,254;owner "owner" true true false 10 Text 0 0,First,#,M2020_JEZ_geology_edited_equi0_nwilliams_merged_09_30_2019,owner,0,10,M2020_JEZ_geology_edited_equi0_allquads_v2_fix,owner,0,10;geojson "geojson" true true false 100 Text 0 0,First,#,M2020_JEZ_geology_edited_equi0_nwilliams_merged_09_30_2019,geojson,0,100,M2020_JEZ_geology_edited_equi0_allquads_v2_fix,geojson,0,100;_ "_" true true false 80 Text 0 0,First,#,M2020_JEZ_geology_edited_equi0_nwilliams_merged_09_30_2019,_,0,80"</Process><Process ToolSource="c:\program files\arcgis\pro\Resources\ArcToolbox\toolboxes\Data Management Tools.tbx\DeleteField" Date="20191106" Time="175324">DeleteField M2020_JEZ_geology_edited_equi0_allquads_v3 _</Process><Process ToolSource="c:\program files\arcgis\pro\Resources\ArcToolbox\toolboxes\Data Management Tools.tbx\UpdateSchema" Date="20191106" Time="175405">UpdateSchema "CIMDATA=&lt;CIMStandardDataConnection xsi:type='typens:CIMStandardDataConnection' xmlns:xsi='http://www.w3.org/2001/XMLSchema-instance' xmlns:xs='http://www.w3.org/2001/XMLSchema' xmlns:typens='http://www.esri.com/schemas/ArcGIS/2.3.0'&gt;&lt;WorkspaceConnectionString&gt;DATABASE=H:\Projects\M2020\mosaics\geology\data&lt;/WorkspaceConnectionString&gt;&lt;WorkspaceFactory&gt;Shapefile&lt;/WorkspaceFactory&gt;&lt;Dataset&gt;M2020_JEZ_geology_edited_equi0_allquads_v3&lt;/Dataset&gt;&lt;DatasetType&gt;esriDTFeatureClass&lt;/DatasetType&gt;&lt;/CIMStandardDataConnection&gt;" &lt;operationSequence&gt;&lt;workflow&gt;&lt;AddField&gt;&lt;field_name&gt;KSMunits&lt;/field_name&gt;&lt;field_type&gt;TEXT&lt;/field_type&gt;&lt;field_length&gt;255&lt;/field_length&gt;&lt;field_is_nullable&gt;False&lt;/field_is_nullable&gt;&lt;field_is_required&gt;False&lt;/field_is_required&gt;&lt;/AddField&gt;&lt;/workflow&gt;&lt;/operationSequence&gt;</Process><Process ToolSource="c:\program files\arcgis\pro\Resources\ArcToolbox\toolboxes\Data Management Tools.tbx\CalculateField" Date="20191106" Time="175845">CalculateField M2020_JEZ_geology_edited_equi0_allquads_v3 KSMunits 1 "Python 3" #</Process><Process ToolSource="c:\program files\arcgis\pro\Resources\ArcToolbox\toolboxes\Data Management Tools.tbx\CalculateField" Date="20191106" Time="180128">CalculateField M2020_JEZ_geology_edited_equi0_allquads_v3 KSMunits 1 "Python 3" #</Process><Process ToolSource="c:\program files\arcgis\pro\Resources\ArcToolbox\toolboxes\Data Management Tools.tbx\CalculateField" Date="20191106" Time="180717">CalculateField M2020_JEZ_geology_edited_equi0_allquads_v3 KSMunits 1 "Python 3" #</Process><Process ToolSource="c:\program files\arcgis\pro\Resources\ArcToolbox\toolboxes\Data Management Tools.tbx\CalculateField" Date="20191106" Time="180944">CalculateField M2020_JEZ_geology_edited_equi0_allquads_v3 KSMunits 25 "Python 3" #</Process><Process ToolSource="c:\program files\arcgis\pro\Resources\ArcToolbox\toolboxes\Data Management Tools.tbx\CalculateField" Date="20191106" Time="181047">CalculateField M2020_JEZ_geology_edited_equi0_allquads_v3 KSMunits 23 "Python 3" #</Process><Process ToolSource="c:\program files\arcgis\pro\Resources\ArcToolbox\toolboxes\Data Management Tools.tbx\CalculateField" Date="20191106" Time="181157">CalculateField M2020_JEZ_geology_edited_equi0_allquads_v3 KSMunits 11 "Python 3" #</Process><Process ToolSource="c:\program files\arcgis\pro\Resources\ArcToolbox\toolboxes\Data Management Tools.tbx\CalculateField" Date="20191106" Time="181219">CalculateField M2020_JEZ_geology_edited_equi0_allquads_v3 KSMunits 14 "Python 3" #</Process><Process ToolSource="c:\program files\arcgis\pro\Resources\ArcToolbox\toolboxes\Data Management Tools.tbx\CalculateField" Date="20191106" Time="181402">CalculateField M2020_JEZ_geology_edited_equi0_allquads_v3 KSMunits 26 "Python 3" #</Process><Process ToolSource="c:\program files\arcgis\pro\Resources\ArcToolbox\toolboxes\Data Management Tools.tbx\CalculateField" Date="20191106" Time="181928">CalculateField M2020_JEZ_geology_edited_equi0_allquads_v3 KSMunits 25 "Python 3" #</Process><Process ToolSource="c:\program files\arcgis\pro\Resources\ArcToolbox\toolboxes\Data Management Tools.tbx\CalculateField" Date="20191106" Time="182104">CalculateField M2020_JEZ_geology_edited_equi0_allquads_v3 KSMunits 26 "Python 3" #</Process><Process ToolSource="c:\program files\arcgis\pro\Resources\ArcToolbox\toolboxes\Data Management Tools.tbx\CalculateField" Date="20191106" Time="182731">CalculateField M2020_JEZ_geology_edited_equi0_allquads_v3 KSMunits 20 "Python 3" #</Process><Process ToolSource="c:\program files\arcgis\pro\Resources\ArcToolbox\toolboxes\Data Management Tools.tbx\CalculateField" Date="20191106" Time="182802">CalculateField M2020_JEZ_geology_edited_equi0_allquads_v3 KSMunits 20 "Python 3" #</Process><Process ToolSource="c:\program files\arcgis\pro\Resources\ArcToolbox\toolboxes\Data Management Tools.tbx\CalculateField" Date="20191106" Time="183047">CalculateField M2020_JEZ_geology_edited_equi0_allquads_v3 KSMunits 19 "Python 3" #</Process><Process ToolSource="c:\program files\arcgis\pro\Resources\ArcToolbox\toolboxes\Data Management Tools.tbx\CalculateField" Date="20191106" Time="183119">CalculateField M2020_JEZ_geology_edited_equi0_allquads_v3 KSMunits 27 "Python 3" #</Process><Process ToolSource="c:\program files\arcgis\pro\Resources\ArcToolbox\toolboxes\Data Management Tools.tbx\CalculateField" Date="20191106" Time="183239">CalculateField M2020_JEZ_geology_edited_equi0_allquads_v3 KSMunits 1 "Python 3" #</Process><Process ToolSource="c:\program files\arcgis\pro\Resources\ArcToolbox\toolboxes\Data Management Tools.tbx\CalculateField" Date="20191106" Time="183652">CalculateField M2020_JEZ_geology_edited_equi0_allquads_v3 KSMunits 1 "Python 3" #</Process><Process ToolSource="c:\program files\arcgis\pro\Resources\ArcToolbox\toolboxes\Data Management Tools.tbx\CalculateField" Date="20191106" Time="184126">CalculateField M2020_JEZ_geology_edited_equi0_allquads_v3 KSMunits 19 "Python 3" #</Process><Process ToolSource="c:\program files\arcgis\pro\Resources\ArcToolbox\toolboxes\Data Management Tools.tbx\CalculateField" Date="20191106" Time="184155">CalculateField M2020_JEZ_geology_edited_equi0_allquads_v3 KSMunits 20 "Python 3" #</Process><Process ToolSource="c:\program files\arcgis\pro\Resources\ArcToolbox\toolboxes\Data Management Tools.tbx\CalculateField" Date="20191106" Time="184309">CalculateField M2020_JEZ_geology_edited_equi0_allquads_v3 KSMunits 22 "Python 3" #</Process><Process ToolSource="c:\program files\arcgis\pro\Resources\ArcToolbox\toolboxes\Data Management Tools.tbx\CalculateField" Date="20191106" Time="184615">CalculateField M2020_JEZ_geology_edited_equi0_allquads_v3 KSMunits 19 "Python 3" #</Process><Process ToolSource="c:\program files\arcgis\pro\Resources\ArcToolbox\toolboxes\Data Management Tools.tbx\CalculateField" Date="20191106" Time="184918">CalculateField M2020_JEZ_geology_edited_equi0_allquads_v3 KSMunits 25 "Python 3" #</Process><Process ToolSource="c:\program files\arcgis\pro\Resources\ArcToolbox\toolboxes\Data Management Tools.tbx\CalculateField" Date="20191106" Time="185325">CalculateField M2020_JEZ_geology_edited_equi0_allquads_v3 KSMunits 20 "Python 3" #</Process><Process ToolSource="c:\program files\arcgis\pro\Resources\ArcToolbox\toolboxes\Data Management Tools.tbx\CalculateField" Date="20191106" Time="185511">CalculateField M2020_JEZ_geology_edited_equi0_allquads_v3 KSMunits 25 "Python 3" #</Process><Process ToolSource="c:\program files\arcgis\pro\Resources\ArcToolbox\toolboxes\Data Management Tools.tbx\CalculateField" Date="20191106" Time="185836">CalculateField M2020_JEZ_geology_edited_equi0_allquads_v3 KSMunits 19 "Python 3" #</Process><Process ToolSource="c:\program files\arcgis\pro\Resources\ArcToolbox\toolboxes\Data Management Tools.tbx\CalculateField" Date="20191106" Time="185922">CalculateField M2020_JEZ_geology_edited_equi0_allquads_v3 KSMunits 23 "Python 3" #</Process><Process ToolSource="c:\program files\arcgis\pro\Resources\ArcToolbox\toolboxes\Data Management Tools.tbx\CalculateField" Date="20191106" Time="190059">CalculateField M2020_JEZ_geology_edited_equi0_allquads_v3 KSMunits 19 "Python 3" #</Process><Process ToolSource="c:\program files\arcgis\pro\Resources\ArcToolbox\toolboxes\Data Management Tools.tbx\CalculateField" Date="20191106" Time="190209">CalculateField M2020_JEZ_geology_edited_equi0_allquads_v3 KSMunits 14 "Python 3" #</Process><Process ToolSource="c:\program files\arcgis\pro\Resources\ArcToolbox\toolboxes\Data Management Tools.tbx\CalculateField" Date="20191106" Time="190444">CalculateField M2020_JEZ_geology_edited_equi0_allquads_v3 KSMunits 25 "Python 3" #</Process><Process ToolSource="c:\program files\arcgis\pro\Resources\ArcToolbox\toolboxes\Data Management Tools.tbx\CalculateField" Date="20191106" Time="190637">CalculateField M2020_JEZ_geology_edited_equi0_allquads_v3 KSMunits 20 "Python 3" #</Process><Process ToolSource="c:\program files\arcgis\pro\Resources\ArcToolbox\toolboxes\Data Management Tools.tbx\CalculateField" Date="20191106" Time="190950">CalculateField M2020_JEZ_geology_edited_equi0_allquads_v3 KSMunits 19 "Python 3" #</Process><Process ToolSource="c:\program files\arcgis\pro\Resources\ArcToolbox\toolboxes\Data Management Tools.tbx\CalculateField" Date="20191106" Time="191207">CalculateField M2020_JEZ_geology_edited_equi0_allquads_v3 KSMunits 1 "Python 3" #</Process><Process ToolSource="c:\program files\arcgis\pro\Resources\ArcToolbox\toolboxes\Data Management Tools.tbx\CalculateField" Date="20191106" Time="191545">CalculateField M2020_JEZ_geology_edited_equi0_allquads_v3 KSMunits 19 "Python 3" #</Process><Process ToolSource="c:\program files\arcgis\pro\Resources\ArcToolbox\toolboxes\Data Management Tools.tbx\CalculateField" Date="20191106" Time="192200">CalculateField M2020_JEZ_geology_edited_equi0_allquads_v3 KSMunits 20 "Python 3" #</Process><Process ToolSource="c:\program files\arcgis\pro\Resources\ArcToolbox\toolboxes\Data Management Tools.tbx\CalculateField" Date="20191106" Time="192245">CalculateField M2020_JEZ_geology_edited_equi0_allquads_v3 KSMunits 25 "Python 3" #</Process><Process ToolSource="c:\program files\arcgis\pro\Resources\ArcToolbox\toolboxes\Data Management Tools.tbx\CalculateField" Date="20191106" Time="192430">CalculateField M2020_JEZ_geology_edited_equi0_allquads_v3 KSMunits 19 "Python 3" #</Process><Process ToolSource="c:\program files\arcgis\pro\Resources\ArcToolbox\toolboxes\Data Management Tools.tbx\CalculateField" Date="20191107" Time="145339">CalculateField M2020_JEZ_geology_edited_equi0_allquads_v3 KSMunits 20 "Python 3" #</Process><Process ToolSource="c:\program files\arcgis\pro\Resources\ArcToolbox\toolboxes\Data Management Tools.tbx\CalculateField" Date="20191107" Time="154757">CalculateField M2020_JEZ_geology_edited_equi0_allquads_v3 KSMunits 18 "Python 3" #</Process><Process ToolSource="c:\program files\arcgis\pro\Resources\ArcToolbox\toolboxes\Data Management Tools.tbx\CalculateField" Date="20191107" Time="155353">CalculateField M2020_JEZ_geology_edited_equi0_allquads_v3 KSMunits 1 "Python 3" #</Process><Process ToolSource="c:\program files\arcgis\pro\Resources\ArcToolbox\toolboxes\Data Management Tools.tbx\CalculateField" Date="20191107" Time="155529">CalculateField M2020_JEZ_geology_edited_equi0_allquads_v3 KSMunits 2 "Python 3" #</Process><Process ToolSource="c:\program files\arcgis\pro\Resources\ArcToolbox\toolboxes\Data Management Tools.tbx\CalculateField" Date="20191107" Time="155731">CalculateField M2020_JEZ_geology_edited_equi0_allquads_v3 KSMunits 18 "Python 3" #</Process><Process ToolSource="c:\program files\arcgis\pro\Resources\ArcToolbox\toolboxes\Data Management Tools.tbx\CalculateField" Date="20191107" Time="155939">CalculateField M2020_JEZ_geology_edited_equi0_allquads_v3 KSMunits 1 "Python 3" #</Process><Process ToolSource="c:\program files\arcgis\pro\Resources\ArcToolbox\toolboxes\Data Management Tools.tbx\CalculateField" Date="20191107" Time="160029">CalculateField M2020_JEZ_geology_edited_equi0_allquads_v3 KSMunits 1 "Python 3" #</Process><Process ToolSource="c:\program files\arcgis\pro\Resources\ArcToolbox\toolboxes\Data Management Tools.tbx\CalculateField" Date="20191107" Time="160222">CalculateField M2020_JEZ_geology_edited_equi0_allquads_v3 KSMunits 18 "Python 3" #</Process><Process ToolSource="c:\program files\arcgis\pro\Resources\ArcToolbox\toolboxes\Data Management Tools.tbx\CalculateField" Date="20191107" Time="161103">CalculateField M2020_JEZ_geology_edited_equi0_allquads_v3 KSMunits 11 "Python 3" #</Process><Process ToolSource="c:\program files\arcgis\pro\Resources\ArcToolbox\toolboxes\Data Management Tools.tbx\CalculateField" Date="20191107" Time="161245">CalculateField M2020_JEZ_geology_edited_equi0_allquads_v3 KSMunits 15 "Python 3" #</Process><Process ToolSource="c:\program files\arcgis\pro\Resources\ArcToolbox\toolboxes\Data Management Tools.tbx\CalculateField" Date="20191111" Time="145838">CalculateField M2020_JEZ_geology_edited_equi0_allquads_v3 KSMunits 19 "Python 3" #</Process><Process ToolSource="c:\program files\arcgis\pro\Resources\ArcToolbox\toolboxes\Data Management Tools.tbx\CalculateField" Date="20191111" Time="150856">CalculateField M2020_JEZ_geology_edited_equi0_allquads_v3 KSMunits 19 "Python 3" #</Process><Process ToolSource="c:\program files\arcgis\pro\Resources\ArcToolbox\toolboxes\Data Management Tools.tbx\CalculateField" Date="20191111" Time="151126">CalculateField M2020_JEZ_geology_edited_equi0_allquads_v3 KSMunits 15 "Python 3" #</Process><Process ToolSource="c:\program files\arcgis\pro\Resources\ArcToolbox\toolboxes\Data Management Tools.tbx\CalculateField" Date="20191111" Time="151240">CalculateField M2020_JEZ_geology_edited_equi0_allquads_v3 KSMunits 15 "Python 3" #</Process><Process ToolSource="c:\program files\arcgis\pro\Resources\ArcToolbox\toolboxes\Data Management Tools.tbx\CalculateField" Date="20191111" Time="152823">CalculateField M2020_JEZ_geology_edited_equi0_allquads_v3 KSMunits 1 "Python 3" #</Process><Process ToolSource="c:\program files\arcgis\pro\Resources\ArcToolbox\toolboxes\Data Management Tools.tbx\CalculateField" Date="20191111" Time="153031">CalculateField M2020_JEZ_geology_edited_equi0_allquads_v3 KSMunits 1 "Python 3" #</Process><Process ToolSource="c:\program files\arcgis\pro\Resources\ArcToolbox\toolboxes\Data Management Tools.tbx\CalculateField" Date="20191111" Time="154844">CalculateField M2020_JEZ_geology_edited_equi0_allquads_v3 KSMunits 15 "Python 3" #</Process><Process ToolSource="c:\program files\arcgis\pro\Resources\ArcToolbox\toolboxes\Data Management Tools.tbx\CalculateField" Date="20191111" Time="155211">CalculateField M2020_JEZ_geology_edited_equi0_allquads_v3 KSMunits 1 "Python 3" #</Process><Process ToolSource="c:\program files\arcgis\pro\Resources\ArcToolbox\toolboxes\Data Management Tools.tbx\CalculateField" Date="20191111" Time="160149">CalculateField M2020_JEZ_geology_edited_equi0_allquads_v3 KSMunits 1 "Python 3" #</Process><Process ToolSource="c:\program files\arcgis\pro\Resources\ArcToolbox\toolboxes\Data Management Tools.tbx\CalculateField" Date="20191111" Time="162310">CalculateField M2020_JEZ_geology_edited_equi0_allquads_v3 KSMunits 1 "Python 3" #</Process><Process ToolSource="c:\program files\arcgis\pro\Resources\ArcToolbox\toolboxes\Data Management Tools.tbx\CalculateField" Date="20191111" Time="170732">CalculateField M2020_JEZ_geology_edited_equi0_allquads_v3 KSMunits 15 "Python 3" #</Process><Process ToolSource="c:\program files\arcgis\pro\Resources\ArcToolbox\toolboxes\Data Management Tools.tbx\CalculateField" Date="20191111" Time="170845">CalculateField M2020_JEZ_geology_edited_equi0_allquads_v3 KSMunits 15 "Python 3" #</Process><Process ToolSource="c:\program files\arcgis\pro\Resources\ArcToolbox\toolboxes\Data Management Tools.tbx\CalculateField" Date="20191111" Time="172027">CalculateField M2020_JEZ_geology_edited_equi0_allquads_v3 KSMunits '' "Python 3" #</Process><Process ToolSource="c:\program files\arcgis\pro\Resources\ArcToolbox\toolboxes\Data Management Tools.tbx\CalculateField" Date="20191111" Time="172325">CalculateField M2020_JEZ_geology_edited_equi0_allquads_v3 KSMunits 5 "Python 3" #</Process><Process ToolSource="c:\program files\arcgis\pro\Resources\ArcToolbox\toolboxes\Data Management Tools.tbx\CalculateField" Date="20191111" Time="172831">CalculateField M2020_JEZ_geology_edited_equi0_allquads_v3 KSMunits 6 "Python 3" #</Process><Process ToolSource="c:\program files\arcgis\pro\Resources\ArcToolbox\toolboxes\Data Management Tools.tbx\CalculateField" Date="20191111" Time="172957">CalculateField M2020_JEZ_geology_edited_equi0_allquads_v3 KSMunits 6 "Python 3" #</Process><Process ToolSource="c:\program files\arcgis\pro\Resources\ArcToolbox\toolboxes\Data Management Tools.tbx\CalculateField" Date="20191111" Time="173256">CalculateField M2020_JEZ_geology_edited_equi0_allquads_v3 KSMunits 8 "Python 3" #</Process><Process ToolSource="c:\program files\arcgis\pro\Resources\ArcToolbox\toolboxes\Data Management Tools.tbx\CalculateField" Date="20191111" Time="173431">CalculateField M2020_JEZ_geology_edited_equi0_allquads_v3 KSMunits 7 "Python 3" #</Process><Process ToolSource="c:\program files\arcgis\pro\Resources\ArcToolbox\toolboxes\Data Management Tools.tbx\CalculateField" Date="20191111" Time="173656">CalculateField M2020_JEZ_geology_edited_equi0_allquads_v3 KSMunits 8 "Python 3" #</Process><Process ToolSource="c:\program files\arcgis\pro\Resources\ArcToolbox\toolboxes\Data Management Tools.tbx\CalculateField" Date="20191111" Time="173828">CalculateField M2020_JEZ_geology_edited_equi0_allquads_v3 KSMunits 7 "Python 3" #</Process><Process ToolSource="c:\program files\arcgis\pro\Resources\ArcToolbox\toolboxes\Data Management Tools.tbx\CalculateField" Date="20191111" Time="174022">CalculateField M2020_JEZ_geology_edited_equi0_allquads_v3 KSMunits 6 "Python 3" #</Process><Process ToolSource="c:\program files\arcgis\pro\Resources\ArcToolbox\toolboxes\Data Management Tools.tbx\CalculateField" Date="20191111" Time="174138">CalculateField M2020_JEZ_geology_edited_equi0_allquads_v3 KSMunits 5 "Python 3" #</Process><Process ToolSource="c:\program files\arcgis\pro\Resources\ArcToolbox\toolboxes\Data Management Tools.tbx\CalculateField" Date="20191111" Time="174317">CalculateField M2020_JEZ_geology_edited_equi0_allquads_v3 KSMunits 6 "Python 3" #</Process><Process ToolSource="c:\program files\arcgis\pro\Resources\ArcToolbox\toolboxes\Data Management Tools.tbx\CalculateField" Date="20191111" Time="174639">CalculateField M2020_JEZ_geology_edited_equi0_allquads_v3 KSMunits 5 "Python 3" #</Process><Process ToolSource="c:\program files\arcgis\pro\Resources\ArcToolbox\toolboxes\Data Management Tools.tbx\CalculateField" Date="20191111" Time="175401">CalculateField M2020_JEZ_geology_edited_equi0_allquads_v3 KSMunits 6 "Python 3" #</Process><Process ToolSource="c:\program files\arcgis\pro\Resources\ArcToolbox\toolboxes\Data Management Tools.tbx\CalculateField" Date="20191111" Time="175449">CalculateField M2020_JEZ_geology_edited_equi0_allquads_v3 KSMunits 6 "Python 3" #</Process><Process ToolSource="c:\program files\arcgis\pro\Resources\ArcToolbox\toolboxes\Data Management Tools.tbx\CalculateField" Date="20191111" Time="175530">CalculateField M2020_JEZ_geology_edited_equi0_allquads_v3 KSMunits 5 "Python 3" #</Process><Process ToolSource="c:\program files\arcgis\pro\Resources\ArcToolbox\toolboxes\Data Management Tools.tbx\CalculateField" Date="20191111" Time="175904">CalculateField M2020_JEZ_geology_edited_equi0_allquads_v3 KSMunits 5 "Python 3" #</Process><Process ToolSource="c:\program files\arcgis\pro\Resources\ArcToolbox\toolboxes\Data Management Tools.tbx\CalculateField" Date="20191111" Time="180212">CalculateField M2020_JEZ_geology_edited_equi0_allquads_v3 KSMunits 6 "Python 3" #</Process><Process ToolSource="c:\program files\arcgis\pro\Resources\ArcToolbox\toolboxes\Data Management Tools.tbx\CalculateField" Date="20191111" Time="180332">CalculateField M2020_JEZ_geology_edited_equi0_allquads_v3 KSMunits 6 "Python 3" #</Process><Process ToolSource="c:\program files\arcgis\pro\Resources\ArcToolbox\toolboxes\Data Management Tools.tbx\CalculateField" Date="20191111" Time="180517">CalculateField M2020_JEZ_geology_edited_equi0_allquads_v3 KSMunits 1 "Python 3" #</Process><Process ToolSource="c:\program files\arcgis\pro\Resources\ArcToolbox\toolboxes\Data Management Tools.tbx\CalculateField" Date="20191111" Time="180650">CalculateField M2020_JEZ_geology_edited_equi0_allquads_v3 KSMunits 6 "Python 3" #</Process><Process ToolSource="c:\program files\arcgis\pro\Resources\ArcToolbox\toolboxes\Data Management Tools.tbx\CalculateField" Date="20191111" Time="181150">CalculateField M2020_JEZ_geology_edited_equi0_allquads_v3 KSMunits 3 "Python 3" #</Process><Process ToolSource="c:\program files\arcgis\pro\Resources\ArcToolbox\toolboxes\Data Management Tools.tbx\CalculateField" Date="20191111" Time="181249">CalculateField M2020_JEZ_geology_edited_equi0_allquads_v3 KSMunits 4 "Python 3" #</Process><Process ToolSource="c:\program files\arcgis\pro\Resources\ArcToolbox\toolboxes\Data Management Tools.tbx\CalculateField" Date="20191111" Time="181502">CalculateField M2020_JEZ_geology_edited_equi0_allquads_v3 KSMunits 1 "Python 3" #</Process><Process ToolSource="c:\program files\arcgis\pro\Resources\ArcToolbox\toolboxes\Data Management Tools.tbx\CalculateField" Date="20191111" Time="181734">CalculateField M2020_JEZ_geology_edited_equi0_allquads_v3 KSMunits 1 "Python 3" #</Process><Process ToolSource="c:\program files\arcgis\pro\Resources\ArcToolbox\toolboxes\Data Management Tools.tbx\CalculateField" Date="20191111" Time="181936">CalculateField M2020_JEZ_geology_edited_equi0_allquads_v3 KSMunits 1 "Python 3" #</Process><Process ToolSource="c:\program files\arcgis\pro\Resources\ArcToolbox\toolboxes\Data Management Tools.tbx\CalculateField" Date="20191111" Time="182144">CalculateField M2020_JEZ_geology_edited_equi0_allquads_v3 KSMunits 10 "Python 3" #</Process><Process ToolSource="c:\program files\arcgis\pro\Resources\ArcToolbox\toolboxes\Data Management Tools.tbx\CalculateField" Date="20191111" Time="182615">CalculateField M2020_JEZ_geology_edited_equi0_allquads_v3 KSMunits 11 "Python 3" #</Process><Process ToolSource="c:\program files\arcgis\pro\Resources\ArcToolbox\toolboxes\Data Management Tools.tbx\CalculateField" Date="20191111" Time="182754">CalculateField M2020_JEZ_geology_edited_equi0_allquads_v3 KSMunits 14 "Python 3" #</Process><Process ToolSource="c:\program files\arcgis\pro\Resources\ArcToolbox\toolboxes\Data Management Tools.tbx\CalculateField" Date="20191111" Time="183038">CalculateField M2020_JEZ_geology_edited_equi0_allquads_v3 KSMunits 10 "Python 3" #</Process><Process ToolSource="c:\program files\arcgis\pro\Resources\ArcToolbox\toolboxes\Data Management Tools.tbx\CalculateField" Date="20191111" Time="183408">CalculateField M2020_JEZ_geology_edited_equi0_allquads_v3 KSMunits 10 "Python 3" #</Process><Process ToolSource="c:\program files\arcgis\pro\Resources\ArcToolbox\toolboxes\Data Management Tools.tbx\CalculateField" Date="20191111" Time="183549">CalculateField M2020_JEZ_geology_edited_equi0_allquads_v3 KSMunits 1 "Python 3" #</Process><Process ToolSource="c:\program files\arcgis\pro\Resources\ArcToolbox\toolboxes\Data Management Tools.tbx\CalculateField" Date="20191111" Time="183927">CalculateField M2020_JEZ_geology_edited_equi0_allquads_v3 KSMunits 1 "Python 3" #</Process><Process ToolSource="c:\program files\arcgis\pro\Resources\ArcToolbox\toolboxes\Data Management Tools.tbx\CalculateField" Date="20191111" Time="184209">CalculateField M2020_JEZ_geology_edited_equi0_allquads_v3 KSMunits 15 "Python 3" #</Process><Process ToolSource="c:\program files\arcgis\pro\Resources\ArcToolbox\toolboxes\Data Management Tools.tbx\CalculateField" Date="20191111" Time="184405">CalculateField M2020_JEZ_geology_edited_equi0_allquads_v3 KSMunits 18 "Python 3" #</Process><Process ToolSource="c:\program files\arcgis\pro\Resources\ArcToolbox\toolboxes\Data Management Tools.tbx\CalculateField" Date="20191111" Time="184525">CalculateField M2020_JEZ_geology_edited_equi0_allquads_v3 KSMunits 15 "Python 3" #</Process><Process ToolSource="c:\program files\arcgis\pro\Resources\ArcToolbox\toolboxes\Data Management Tools.tbx\CalculateField" Date="20191111" Time="184821">CalculateField M2020_JEZ_geology_edited_equi0_allquads_v3 KSMunits 20 "Python 3" #</Process><Process ToolSource="c:\program files\arcgis\pro\Resources\ArcToolbox\toolboxes\Data Management Tools.tbx\CalculateField" Date="20191111" Time="184944">CalculateField M2020_JEZ_geology_edited_equi0_allquads_v3 KSMunits 25 "Python 3" #</Process><Process ToolSource="c:\program files\arcgis\pro\Resources\ArcToolbox\toolboxes\Data Management Tools.tbx\CalculateField" Date="20191111" Time="185210">CalculateField M2020_JEZ_geology_edited_equi0_allquads_v3 KSMunits 25 "Python 3" #</Process><Process ToolSource="c:\program files\arcgis\pro\Resources\ArcToolbox\toolboxes\Data Management Tools.tbx\CalculateField" Date="20191111" Time="185412">CalculateField M2020_JEZ_geology_edited_equi0_allquads_v3 KSMunits 19 "Python 3" #</Process><Process ToolSource="c:\program files\arcgis\pro\Resources\ArcToolbox\toolboxes\Data Management Tools.tbx\CalculateField" Date="20191111" Time="185515">CalculateField M2020_JEZ_geology_edited_equi0_allquads_v3 KSMunits 1 "Python 3" #</Process><Process ToolSource="c:\program files\arcgis\pro\Resources\ArcToolbox\toolboxes\Data Management Tools.tbx\CalculateField" Date="20191111" Time="185656">CalculateField M2020_JEZ_geology_edited_equi0_allquads_v3 KSMunits 20 "Python 3" #</Process><Process ToolSource="c:\program files\arcgis\pro\Resources\ArcToolbox\toolboxes\Data Management Tools.tbx\CalculateField" Date="20191111" Time="190341">CalculateField M2020_JEZ_geology_edited_equi0_allquads_v3 KSMunits 1 "Python 3" #</Process><Process ToolSource="c:\program files\arcgis\pro\Resources\ArcToolbox\toolboxes\Data Management Tools.tbx\CalculateField" Date="20191111" Time="190557">CalculateField M2020_JEZ_geology_edited_equi0_allquads_v3 KSMunits 23 "Python 3" #</Process><Process ToolSource="c:\program files\arcgis\pro\Resources\ArcToolbox\toolboxes\Data Management Tools.tbx\CalculateField" Date="20191111" Time="191445">CalculateField M2020_JEZ_geology_edited_equi0_allquads_v3 KSMunits 19 "Python 3" #</Process><Process ToolSource="c:\program files\arcgis\pro\Resources\ArcToolbox\toolboxes\Data Management Tools.tbx\CalculateField" Date="20191111" Time="191550">CalculateField M2020_JEZ_geology_edited_equi0_allquads_v3 KSMunits 19 "Python 3" #</Process><Process ToolSource="c:\program files\arcgis\pro\Resources\ArcToolbox\toolboxes\Data Management Tools.tbx\CalculateField" Date="20191111" Time="191728">CalculateField M2020_JEZ_geology_edited_equi0_allquads_v3 KSMunits 20 "Python 3" #</Process><Process ToolSource="c:\program files\arcgis\pro\Resources\ArcToolbox\toolboxes\Data Management Tools.tbx\CalculateField" Date="20191111" Time="192129">CalculateField M2020_JEZ_geology_edited_equi0_allquads_v3 KSMunits 15 "Python 3" #</Process><Process ToolSource="c:\program files\arcgis\pro\Resources\ArcToolbox\toolboxes\Data Management Tools.tbx\CalculateField" Date="20191111" Time="192323">CalculateField M2020_JEZ_geology_edited_equi0_allquads_v3 KSMunits 1 "Python 3" #</Process><Process ToolSource="c:\program files\arcgis\pro\Resources\ArcToolbox\toolboxes\Data Management Tools.tbx\CalculateField" Date="20191111" Time="192525">CalculateField M2020_JEZ_geology_edited_equi0_allquads_v3 KSMunits 1 "Python 3" #</Process><Process ToolSource="c:\program files\arcgis\pro\Resources\ArcToolbox\toolboxes\Data Management Tools.tbx\CalculateField" Date="20191111" Time="192917">CalculateField M2020_JEZ_geology_edited_equi0_allquads_v3 KSMunits 19 "Python 3" #</Process><Process ToolSource="c:\program files\arcgis\pro\Resources\ArcToolbox\toolboxes\Data Management Tools.tbx\CalculateField" Date="20191111" Time="193123">CalculateField M2020_JEZ_geology_edited_equi0_allquads_v3 KSMunits 1 "Python 3" #</Process><Process ToolSource="c:\program files\arcgis\pro\Resources\ArcToolbox\toolboxes\Data Management Tools.tbx\CalculateField" Date="20191111" Time="194511">CalculateField M2020_JEZ_geology_edited_equi0_allquads_v3 KSMunits 19 "Python 3" #</Process><Process ToolSource="c:\program files\arcgis\pro\Resources\ArcToolbox\toolboxes\Data Management Tools.tbx\CalculateField" Date="20191111" Time="194621">CalculateField M2020_JEZ_geology_edited_equi0_allquads_v3 KSMunits 22 "Python 3" #</Process><Process ToolSource="c:\program files\arcgis\pro\Resources\ArcToolbox\toolboxes\Data Management Tools.tbx\CalculateField" Date="20191111" Time="194729">CalculateField M2020_JEZ_geology_edited_equi0_allquads_v3 KSMunits 15 "Python 3" #</Process><Process ToolSource="c:\program files\arcgis\pro\Resources\ArcToolbox\toolboxes\Data Management Tools.tbx\CalculateField" Date="20191111" Time="195004">CalculateField M2020_JEZ_geology_edited_equi0_allquads_v3 KSMunits 1 "Python 3" #</Process><Process ToolSource="c:\program files\arcgis\pro\Resources\ArcToolbox\toolboxes\Data Management Tools.tbx\CalculateField" Date="20191111" Time="195118">CalculateField M2020_JEZ_geology_edited_equi0_allquads_v3 KSMunits 19 "Python 3" #</Process><Process ToolSource="c:\program files\arcgis\pro\Resources\ArcToolbox\toolboxes\Data Management Tools.tbx\CalculateField" Date="20191111" Time="195521">CalculateField M2020_JEZ_geology_edited_equi0_allquads_v3 KSMunits 18 "Python 3" #</Process><Process ToolSource="c:\program files\arcgis\pro\Resources\ArcToolbox\toolboxes\Data Management Tools.tbx\CalculateField" Date="20191111" Time="200300">CalculateField M2020_JEZ_geology_edited_equi0_allquads_v3 KSMunits 19 "Python 3" #</Process><Process ToolSource="c:\program files\arcgis\pro\Resources\ArcToolbox\toolboxes\Data Management Tools.tbx\CalculateField" Date="20191111" Time="200410">CalculateField M2020_JEZ_geology_edited_equi0_allquads_v3 KSMunits 19 "Python 3" #</Process><Process ToolSource="c:\program files\arcgis\pro\Resources\ArcToolbox\toolboxes\Data Management Tools.tbx\CalculateField" Date="20191111" Time="200537">CalculateField M2020_JEZ_geology_edited_equi0_allquads_v3 KSMunits 14 "Python 3" #</Process><Process ToolSource="c:\program files\arcgis\pro\Resources\ArcToolbox\toolboxes\Data Management Tools.tbx\CalculateField" Date="20191111" Time="200731">CalculateField M2020_JEZ_geology_edited_equi0_allquads_v3 KSMunits 20 "Python 3" #</Process><Process ToolSource="c:\program files\arcgis\pro\Resources\ArcToolbox\toolboxes\Data Management Tools.tbx\CalculateField" Date="20191111" Time="201252">CalculateField M2020_JEZ_geology_edited_equi0_allquads_v3 KSMunits 18 "Python 3" #</Process><Process ToolSource="c:\program files\arcgis\pro\Resources\ArcToolbox\toolboxes\Data Management Tools.tbx\CalculateField" Date="20191111" Time="201618">CalculateField M2020_JEZ_geology_edited_equi0_allquads_v3 KSMunits 1 "Python 3" #</Process><Process ToolSource="c:\program files\arcgis\pro\Resources\ArcToolbox\toolboxes\Data Management Tools.tbx\CalculateField" Date="20191111" Time="201915">CalculateField M2020_JEZ_geology_edited_equi0_allquads_v3 KSMunits 11 "Python 3" #</Process><Process ToolSource="c:\program files\arcgis\pro\Resources\ArcToolbox\toolboxes\Data Management Tools.tbx\CalculateField" Date="20191111" Time="202450">CalculateField M2020_JEZ_geology_edited_equi0_allquads_v3 KSMunits 14 "Python 3" #</Process><Process ToolSource="c:\program files\arcgis\pro\Resources\ArcToolbox\toolboxes\Data Management Tools.tbx\CalculateField" Date="20191111" Time="202807">CalculateField M2020_JEZ_geology_edited_equi0_allquads_v3 KSMunits 15 "Python 3" #</Process><Process ToolSource="c:\program files\arcgis\pro\Resources\ArcToolbox\toolboxes\Data Management Tools.tbx\CalculateField" Date="20191111" Time="203044">CalculateField M2020_JEZ_geology_edited_equi0_allquads_v3 KSMunits 11 "Python 3" #</Process><Process ToolSource="c:\program files\arcgis\pro\Resources\ArcToolbox\toolboxes\Data Management Tools.tbx\CalculateField" Date="20191111" Time="203747">CalculateField M2020_JEZ_geology_edited_equi0_allquads_v3 KSMunits 11 "Python 3" #</Process><Process ToolSource="c:\program files\arcgis\pro\Resources\ArcToolbox\toolboxes\Data Management Tools.tbx\CalculateField" Date="20191111" Time="203935">CalculateField M2020_JEZ_geology_edited_equi0_allquads_v3 KSMunits 18 "Python 3" #</Process><Process ToolSource="c:\program files\arcgis\pro\Resources\ArcToolbox\toolboxes\Data Management Tools.tbx\CalculateField" Date="20191111" Time="204025">CalculateField M2020_JEZ_geology_edited_equi0_allquads_v3 KSMunits 11 "Python 3" #</Process><Process ToolSource="c:\program files\arcgis\pro\Resources\ArcToolbox\toolboxes\Data Management Tools.tbx\CalculateField" Date="20191111" Time="204338">CalculateField M2020_JEZ_geology_edited_equi0_allquads_v3 KSMunits 1 "Python 3" #</Process><Process ToolSource="c:\program files\arcgis\pro\Resources\ArcToolbox\toolboxes\Data Management Tools.tbx\CalculateField" Date="20191111" Time="204609">CalculateField M2020_JEZ_geology_edited_equi0_allquads_v3 KSMunits 11 "Python 3" #</Process><Process ToolSource="c:\program files\arcgis\pro\Resources\ArcToolbox\toolboxes\Data Management Tools.tbx\CalculateField" Date="20191111" Time="204824">CalculateField M2020_JEZ_geology_edited_equi0_allquads_v3 KSMunits 14 "Python 3" #</Process><Process ToolSource="c:\program files\arcgis\pro\Resources\ArcToolbox\toolboxes\Data Management Tools.tbx\CalculateField" Date="20191111" Time="205119">CalculateField M2020_JEZ_geology_edited_equi0_allquads_v3 KSMunits 10 "Python 3" #</Process><Process ToolSource="c:\program files\arcgis\pro\Resources\ArcToolbox\toolboxes\Data Management Tools.tbx\CalculateField" Date="20191111" Time="205852">CalculateField M2020_JEZ_geology_edited_equi0_allquads_v3 KSMunits 11 "Python 3" #</Process><Process ToolSource="c:\program files\arcgis\pro\Resources\ArcToolbox\toolboxes\Data Management Tools.tbx\CalculateField" Date="20191111" Time="210411">CalculateField M2020_JEZ_geology_edited_equi0_allquads_v3 KSMunits 10 "Python 3" #</Process><Process ToolSource="c:\program files\arcgis\pro\Resources\ArcToolbox\toolboxes\Data Management Tools.tbx\CalculateField" Date="20191111" Time="211228">CalculateField M2020_JEZ_geology_edited_equi0_allquads_v3 KSMunits 1 "Python 3" #</Process><Process ToolSource="c:\program files\arcgis\pro\Resources\ArcToolbox\toolboxes\Data Management Tools.tbx\CalculateField" Date="20191111" Time="211414">CalculateField M2020_JEZ_geology_edited_equi0_allquads_v3 KSMunits 18 "Python 3" #</Process><Process ToolSource="c:\program files\arcgis\pro\Resources\ArcToolbox\toolboxes\Data Management Tools.tbx\CalculateField" Date="20191111" Time="211513">CalculateField M2020_JEZ_geology_edited_equi0_allquads_v3 KSMunits 2 "Python 3" #</Process><Process ToolSource="c:\program files\arcgis\pro\Resources\ArcToolbox\toolboxes\Data Management Tools.tbx\CalculateField" Date="20191111" Time="211658">CalculateField M2020_JEZ_geology_edited_equi0_allquads_v3 KSMunits 11 "Python 3" #</Process><Process ToolSource="c:\program files\arcgis\pro\Resources\ArcToolbox\toolboxes\Data Management Tools.tbx\CalculateField" Date="20191111" Time="211748">CalculateField M2020_JEZ_geology_edited_equi0_allquads_v3 KSMunits 11 "Python 3" #</Process><Process ToolSource="c:\program files\arcgis\pro\Resources\ArcToolbox\toolboxes\Data Management Tools.tbx\CalculateField" Date="20191111" Time="211907">CalculateField M2020_JEZ_geology_edited_equi0_allquads_v3 KSMunits 8 "Python 3" #</Process><Process ToolSource="c:\program files\arcgis\pro\Resources\ArcToolbox\toolboxes\Data Management Tools.tbx\CalculateField" Date="20191111" Time="212004">CalculateField M2020_JEZ_geology_edited_equi0_allquads_v3 KSMunits 10 "Python 3" #</Process><Process ToolSource="c:\program files\arcgis\pro\Resources\ArcToolbox\toolboxes\Data Management Tools.tbx\CalculateField" Date="20191111" Time="212124">CalculateField M2020_JEZ_geology_edited_equi0_allquads_v3 KSMunits 12 "Python 3" #</Process><Process ToolSource="c:\program files\arcgis\pro\Resources\ArcToolbox\toolboxes\Data Management Tools.tbx\CalculateField" Date="20191111" Time="212233">CalculateField M2020_JEZ_geology_edited_equi0_allquads_v3 KSMunits 24 "Python 3" #</Process><Process ToolSource="c:\program files\arcgis\pro\Resources\ArcToolbox\toolboxes\Data Management Tools.tbx\CalculateField" Date="20191111" Time="212541">CalculateField M2020_JEZ_geology_edited_equi0_allquads_v3 KSMunits 12 "Python 3" #</Process><Process ToolSource="c:\program files\arcgis\pro\Resources\ArcToolbox\toolboxes\Data Management Tools.tbx\CalculateField" Date="20191111" Time="214620">CalculateField M2020_JEZ_geology_edited_equi0_allquads_v3 KSMunits 8 "Python 3" #</Process><Process ToolSource="c:\program files\arcgis\pro\Resources\ArcToolbox\toolboxes\Data Management Tools.tbx\CalculateField" Date="20191111" Time="215548">CalculateField M2020_JEZ_geology_edited_equi0_allquads_v3 KSMunits 24 "Python 3" #</Process><Process ToolSource="c:\program files\arcgis\pro\Resources\ArcToolbox\toolboxes\Data Management Tools.tbx\CalculateField" Date="20191111" Time="215959">CalculateField M2020_JEZ_geology_edited_equi0_allquads_v3 KSMunits 3 "Python 3" #</Process><Process ToolSource="c:\program files\arcgis\pro\Resources\ArcToolbox\toolboxes\Data Management Tools.tbx\CalculateField" Date="20191111" Time="220433">CalculateField M2020_JEZ_geology_edited_equi0_allquads_v3 KSMunits 6 "Python 3" #</Process><Process ToolSource="c:\program files\arcgis\pro\Resources\ArcToolbox\toolboxes\Data Management Tools.tbx\CalculateField" Date="20191111" Time="220718">CalculateField M2020_JEZ_geology_edited_equi0_allquads_v3 KSMunits 7 "Python 3" #</Process><Process ToolSource="c:\program files\arcgis\pro\Resources\ArcToolbox\toolboxes\Data Management Tools.tbx\CalculateField" Date="20191111" Time="221219">CalculateField M2020_JEZ_geology_edited_equi0_allquads_v3 KSMunits 13 "Python 3" #</Process><Process ToolSource="c:\program files\arcgis\pro\Resources\ArcToolbox\toolboxes\Data Management Tools.tbx\CalculateField" Date="20191111" Time="222851">CalculateField M2020_JEZ_geology_edited_equi0_allquads_v3 KSMunits 3 "Python 3" #</Process><Process ToolSource="c:\program files\arcgis\pro\Resources\ArcToolbox\toolboxes\Data Management Tools.tbx\CalculateField" Date="20191111" Time="223049">CalculateField M2020_JEZ_geology_edited_equi0_allquads_v3 KSMunits 4 "Python 3" #</Process><Process ToolSource="c:\program files\arcgis\pro\Resources\ArcToolbox\toolboxes\Data Management Tools.tbx\CalculateField" Date="20191111" Time="223203">CalculateField M2020_JEZ_geology_edited_equi0_allquads_v3 KSMunits 1 "Python 3" #</Process><Process ToolSource="c:\program files\arcgis\pro\Resources\ArcToolbox\toolboxes\Data Management Tools.tbx\CalculateField" Date="20191111" Time="224744">CalculateField M2020_JEZ_geology_edited_equi0_allquads_v3 KSMunits 11 "Python 3" #</Process><Process ToolSource="c:\program files\arcgis\pro\Resources\ArcToolbox\toolboxes\Data Management Tools.tbx\CalculateField" Date="20191111" Time="224856">CalculateField M2020_JEZ_geology_edited_equi0_allquads_v3 KSMunits 14 "Python 3" #</Process><Process ToolSource="c:\program files\arcgis\pro\Resources\ArcToolbox\toolboxes\Data Management Tools.tbx\CalculateField" Date="20191111" Time="225012">CalculateField M2020_JEZ_geology_edited_equi0_allquads_v3 KSMunits 1 "Python 3" #</Process><Process ToolSource="c:\program files\arcgis\pro\Resources\ArcToolbox\toolboxes\Data Management Tools.tbx\CalculateField" Date="20191111" Time="225156">CalculateField M2020_JEZ_geology_edited_equi0_allquads_v3 KSMunits 10 "Python 3" #</Process><Process ToolSource="c:\program files\arcgis\pro\Resources\ArcToolbox\toolboxes\Data Management Tools.tbx\CalculateField" Date="20191111" Time="225303">CalculateField M2020_JEZ_geology_edited_equi0_allquads_v3 KSMunits 2 "Python 3" #</Process><Process ToolSource="c:\program files\arcgis\pro\Resources\ArcToolbox\toolboxes\Data Management Tools.tbx\CalculateField" Date="20191111" Time="230200">CalculateField M2020_JEZ_geology_edited_equi0_allquads_v3 KSMunits 1 "Python 3" #</Process><Process ToolSource="c:\program files\arcgis\pro\Resources\ArcToolbox\toolboxes\Data Management Tools.tbx\CalculateField" Date="20191111" Time="230723">CalculateField M2020_JEZ_geology_edited_equi0_allquads_v3 KSMunits 11 "Python 3" #</Process><Process ToolSource="c:\program files\arcgis\pro\Resources\ArcToolbox\toolboxes\Data Management Tools.tbx\CalculateField" Date="20191111" Time="230907">CalculateField M2020_JEZ_geology_edited_equi0_allquads_v3 KSMunits 10 "Python 3" #</Process><Process ToolSource="c:\program files\arcgis\pro\Resources\ArcToolbox\toolboxes\Data Management Tools.tbx\CalculateField" Date="20191111" Time="231025">CalculateField M2020_JEZ_geology_edited_equi0_allquads_v3 KSMunits 13 "Python 3" #</Process><Process ToolSource="c:\program files\arcgis\pro\Resources\ArcToolbox\toolboxes\Data Management Tools.tbx\CalculateField" Date="20191111" Time="231235">CalculateField M2020_JEZ_geology_edited_equi0_allquads_v3 KSMunits 16 "Python 3" #</Process><Process ToolSource="c:\program files\arcgis\pro\Resources\ArcToolbox\toolboxes\Data Management Tools.tbx\CalculateField" Date="20191111" Time="232529">CalculateField M2020_JEZ_geology_edited_equi0_allquads_v3 KSMunits 24 "Python 3" #</Process><Process ToolSource="c:\program files\arcgis\pro\Resources\ArcToolbox\toolboxes\Data Management Tools.tbx\CalculateField" Date="20191111" Time="232944">CalculateField M2020_JEZ_geology_edited_equi0_allquads_v3 KSMunits 1 "Python 3" #</Process><Process ToolSource="c:\program files\arcgis\pro\Resources\ArcToolbox\toolboxes\Data Management Tools.tbx\CalculateField" Date="20191111" Time="233150">CalculateField M2020_JEZ_geology_edited_equi0_allquads_v3 KSMunits 17 "Python 3" #</Process><Process ToolSource="c:\program files\arcgis\pro\Resources\ArcToolbox\toolboxes\Data Management Tools.tbx\CalculateField" Date="20191111" Time="233504">CalculateField M2020_JEZ_geology_edited_equi0_allquads_v3 KSMunits 3 "Python 3" #</Process><Process ToolSource="c:\program files\arcgis\pro\Resources\ArcToolbox\toolboxes\Data Management Tools.tbx\CalculateField" Date="20191111" Time="233803">CalculateField M2020_JEZ_geology_edited_equi0_allquads_v3 KSMunits 14 "Python 3" #</Process><Process ToolSource="c:\program files\arcgis\pro\Resources\ArcToolbox\toolboxes\Data Management Tools.tbx\CalculateField" Date="20191111" Time="234130">CalculateField M2020_JEZ_geology_edited_equi0_allquads_v3 KSMunits 1 "Python 3" #</Process><Process ToolSource="c:\program files\arcgis\pro\Resources\ArcToolbox\toolboxes\Data Management Tools.tbx\CalculateField" Date="20191111" Time="234345">CalculateField M2020_JEZ_geology_edited_equi0_allquads_v3 KSMunits 17 "Python 3" #</Process><Process ToolSource="c:\program files\arcgis\pro\Resources\ArcToolbox\toolboxes\Data Management Tools.tbx\CalculateField" Date="20191111" Time="234827">CalculateField M2020_JEZ_geology_edited_equi0_allquads_v3 KSMunits 24 "Python 3" #</Process><Process ToolSource="c:\program files\arcgis\pro\Resources\ArcToolbox\toolboxes\Data Management Tools.tbx\CalculateField" Date="20191111" Time="235154">CalculateField M2020_JEZ_geology_edited_equi0_allquads_v3 KSMunits 11 "Python 3" #</Process><Process ToolSource="c:\program files\arcgis\pro\Resources\ArcToolbox\toolboxes\Data Management Tools.tbx\CalculateField" Date="20191111" Time="235340">CalculateField M2020_JEZ_geology_edited_equi0_allquads_v3 KSMunits 14 "Python 3" #</Process><Process ToolSource="c:\program files\arcgis\pro\Resources\ArcToolbox\toolboxes\Data Management Tools.tbx\CalculateField" Date="20191111" Time="235941">CalculateField M2020_JEZ_geology_edited_equi0_allquads_v3 KSMunits 12 "Python 3" #</Process><Process ToolSource="c:\program files\arcgis\pro\Resources\ArcToolbox\toolboxes\Data Management Tools.tbx\CalculateField" Date="20191112" Time="000100">CalculateField M2020_JEZ_geology_edited_equi0_allquads_v3 KSMunits 10 "Python 3" #</Process><Process ToolSource="c:\program files\arcgis\pro\Resources\ArcToolbox\toolboxes\Data Management Tools.tbx\CalculateField" Date="20191112" Time="000536">CalculateField M2020_JEZ_geology_edited_equi0_allquads_v3 KSMunits 8 "Python 3" #</Process><Process ToolSource="c:\program files\arcgis\pro\Resources\ArcToolbox\toolboxes\Data Management Tools.tbx\CalculateField" Date="20191112" Time="002042">CalculateField M2020_JEZ_geology_edited_equi0_allquads_v3 KSMunits 2 "Python 3" #</Process><Process ToolSource="c:\program files\arcgis\pro\Resources\ArcToolbox\toolboxes\Data Management Tools.tbx\CalculateField" Date="20191112" Time="003030">CalculateField M2020_JEZ_geology_edited_equi0_allquads_v3 KSMunits 24 "Python 3" #</Process><Process ToolSource="c:\program files\arcgis\pro\Resources\ArcToolbox\toolboxes\Data Management Tools.tbx\CalculateField" Date="20191112" Time="003346">CalculateField M2020_JEZ_geology_edited_equi0_allquads_v3 KSMunits 18 "Python 3" #</Process><Process ToolSource="c:\program files\arcgis\pro\Resources\ArcToolbox\toolboxes\Data Management Tools.tbx\CalculateField" Date="20191112" Time="084823">CalculateField M2020_JEZ_geology_edited_equi0_allquads_v3 KSMunits 7 "Python 3" #</Process><Process ToolSource="c:\program files\arcgis\pro\Resources\ArcToolbox\toolboxes\Data Management Tools.tbx\CalculateField" Date="20191114" Time="172316">CalculateField M2020_JEZ_geology_edited_equi0_allquads_v3 KSMunits 5 "Python 3" #</Process><Process ToolSource="c:\program files\arcgis\pro\Resources\ArcToolbox\toolboxes\Data Management Tools.tbx\CalculateField" Date="20191114" Time="172409">CalculateField M2020_JEZ_geology_edited_equi0_allquads_v3 KSMunits 2 "Python 3" #</Process><Process ToolSource="c:\program files\arcgis\pro\Resources\ArcToolbox\toolboxes\Data Management Tools.tbx\CalculateField" Date="20191114" Time="172556">CalculateField M2020_JEZ_geology_edited_equi0_allquads_v3 KSMunits 2 "Python 3" #</Process><Process ToolSource="c:\program files\arcgis\pro\Resources\ArcToolbox\toolboxes\Data Management Tools.tbx\CalculateField" Date="20191114" Time="172729">CalculateField M2020_JEZ_geology_edited_equi0_allquads_v3 KSMunits 2 "Python 3" #</Process><Process ToolSource="c:\program files\arcgis\pro\Resources\ArcToolbox\toolboxes\Data Management Tools.tbx\CalculateField" Date="20191114" Time="172929">CalculateField M2020_JEZ_geology_edited_equi0_allquads_v3 KSMunits 5 "Python 3" #</Process><Process ToolSource="c:\program files\arcgis\pro\Resources\ArcToolbox\toolboxes\Data Management Tools.tbx\CalculateField" Date="20191114" Time="173133">CalculateField M2020_JEZ_geology_edited_equi0_allquads_v3 KSMunits 5 "Python 3" #</Process><Process ToolSource="c:\program files\arcgis\pro\Resources\ArcToolbox\toolboxes\Data Management Tools.tbx\CalculateField" Date="20191114" Time="175129">CalculateField M2020_JEZ_geology_edited_equi0_allquads_v3 KSMunits 5 "Python 3" #</Process><Process ToolSource="c:\program files\arcgis\pro\Resources\ArcToolbox\toolboxes\Data Management Tools.tbx\CalculateField" Date="20191114" Time="175238">CalculateField M2020_JEZ_geology_edited_equi0_allquads_v3 KSMunits 2 "Python 3" #</Process><Process ToolSource="c:\program files\arcgis\pro\Resources\ArcToolbox\toolboxes\Data Management Tools.tbx\CalculateField" Date="20191114" Time="182252">CalculateField M2020_JEZ_geology_edited_equi0_allquads_v3 KSMunits 2 "Python 3" #</Process><Process ToolSource="c:\program files\arcgis\pro\Resources\ArcToolbox\toolboxes\Data Management Tools.tbx\CalculateField" Date="20191114" Time="182738">CalculateField M2020_JEZ_geology_edited_equi0_allquads_v3 KSMunits 5 "Python 3" #</Process><Process ToolSource="c:\program files\arcgis\pro\Resources\ArcToolbox\toolboxes\Data Management Tools.tbx\CalculateField" Date="20191114" Time="184654">CalculateField M2020_JEZ_geology_edited_equi0_allquads_v3 KSMunits 5 "Python 3" #</Process><Process ToolSource="c:\program files\arcgis\pro\Resources\ArcToolbox\toolboxes\Data Management Tools.tbx\CalculateField" Date="20191114" Time="184840">CalculateField M2020_JEZ_geology_edited_equi0_allquads_v3 KSMunits 3 "Python 3" #</Process><Process ToolSource="c:\program files\arcgis\pro\Resources\ArcToolbox\toolboxes\Data Management Tools.tbx\CalculateField" Date="20191114" Time="184912">CalculateField M2020_JEZ_geology_edited_equi0_allquads_v3 KSMunits 18 "Python 3" #</Process><Process ToolSource="c:\program files\arcgis\pro\Resources\ArcToolbox\toolboxes\Data Management Tools.tbx\CalculateField" Date="20191114" Time="185013">CalculateField M2020_JEZ_geology_edited_equi0_allquads_v3 KSMunits 2 "Python 3" #</Process><Process ToolSource="c:\program files\arcgis\pro\Resources\ArcToolbox\toolboxes\Data Management Tools.tbx\CalculateField" Date="20191114" Time="190327">CalculateField M2020_JEZ_geology_edited_equi0_allquads_v3 KSMunits 24 "Python 3" #</Process><Process ToolSource="c:\program files\arcgis\pro\Resources\ArcToolbox\toolboxes\Data Management Tools.tbx\CalculateField" Date="20191114" Time="190440">CalculateField M2020_JEZ_geology_edited_equi0_allquads_v3 KSMunits 24 "Python 3" #</Process><Process ToolSource="c:\program files\arcgis\pro\Resources\ArcToolbox\toolboxes\Data Management Tools.tbx\CalculateField" Date="20191114" Time="190747">CalculateField M2020_JEZ_geology_edited_equi0_allquads_v3 KSMunits 24 "Python 3" #</Process><Process ToolSource="c:\program files\arcgis\pro\Resources\ArcToolbox\toolboxes\Data Management Tools.tbx\CalculateField" Date="20191114" Time="191301">CalculateField M2020_JEZ_geology_edited_equi0_allquads_v3 KSMunits 5 "Python 3" #</Process><Process ToolSource="c:\program files\arcgis\pro\Resources\ArcToolbox\toolboxes\Data Management Tools.tbx\CalculateField" Date="20191114" Time="192506">CalculateField M2020_JEZ_geology_edited_equi0_allquads_v3 KSMunits 2 "Python 3" #</Process><Process ToolSource="c:\program files\arcgis\pro\Resources\ArcToolbox\toolboxes\Data Management Tools.tbx\CalculateField" Date="20191114" Time="192630">CalculateField M2020_JEZ_geology_edited_equi0_allquads_v3 KSMunits 2 "Python 3" #</Process><Process ToolSource="c:\program files\arcgis\pro\Resources\ArcToolbox\toolboxes\Data Management Tools.tbx\CalculateField" Date="20191114" Time="194416">CalculateField M2020_JEZ_geology_edited_equi0_allquads_v3 KSMunits 2 "Python 3" #</Process><Process ToolSource="c:\program files\arcgis\pro\Resources\ArcToolbox\toolboxes\Data Management Tools.tbx\CalculateField" Date="20191114" Time="201136">CalculateField M2020_JEZ_geology_edited_equi0_allquads_v3 KSMunits 2 "Python 3" #</Process><Process ToolSource="c:\program files\arcgis\pro\Resources\ArcToolbox\toolboxes\Data Management Tools.tbx\CalculateField" Date="20191114" Time="201513">CalculateField M2020_JEZ_geology_edited_equi0_allquads_v3 KSMunits 2 "Python 3" #</Process><Process ToolSource="c:\program files\arcgis\pro\Resources\ArcToolbox\toolboxes\Data Management Tools.tbx\CalculateField" Date="20191114" Time="201631">CalculateField M2020_JEZ_geology_edited_equi0_allquads_v3 KSMunits 2 "Python 3" #</Process><Process ToolSource="c:\program files\arcgis\pro\Resources\ArcToolbox\toolboxes\Data Management Tools.tbx\CalculateField" Date="20191114" Time="201906">CalculateField M2020_JEZ_geology_edited_equi0_allquads_v3 KSMunits 5 "Python 3" #</Process><Process ToolSource="c:\program files\arcgis\pro\Resources\ArcToolbox\toolboxes\Data Management Tools.tbx\CalculateField" Date="20191114" Time="202138">CalculateField M2020_JEZ_geology_edited_equi0_allquads_v3 KSMunits 2 "Python 3" #</Process><Process ToolSource="c:\program files\arcgis\pro\Resources\ArcToolbox\toolboxes\Data Management Tools.tbx\CalculateField" Date="20191114" Time="202333">CalculateField M2020_JEZ_geology_edited_equi0_allquads_v3 KSMunits 6 "Python 3" #</Process><Process ToolSource="c:\program files\arcgis\pro\Resources\ArcToolbox\toolboxes\Data Management Tools.tbx\CalculateField" Date="20191114" Time="202433">CalculateField M2020_JEZ_geology_edited_equi0_allquads_v3 KSMunits 2 "Python 3" #</Process><Process ToolSource="c:\program files\arcgis\pro\Resources\ArcToolbox\toolboxes\Data Management Tools.tbx\CalculateField" Date="20191114" Time="202459">CalculateField M2020_JEZ_geology_edited_equi0_allquads_v3 KSMunits 6 "Python 3" #</Process><Process ToolSource="c:\program files\arcgis\pro\Resources\ArcToolbox\toolboxes\Data Management Tools.tbx\CalculateField" Date="20191114" Time="203032">CalculateField M2020_JEZ_geology_edited_equi0_allquads_v3 KSMunits 2 "Python 3" #</Process><Process ToolSource="c:\program files\arcgis\pro\Resources\ArcToolbox\toolboxes\Data Management Tools.tbx\CalculateField" Date="20191114" Time="203157">CalculateField M2020_JEZ_geology_edited_equi0_allquads_v3 KSMunits 2 "Python 3" #</Process><Process ToolSource="c:\program files\arcgis\pro\Resources\ArcToolbox\toolboxes\Data Management Tools.tbx\CalculateField" Date="20191114" Time="220129">CalculateField M2020_JEZ_geology_edited_equi0_allquads_v3 KSMunits 13 "Python 3" #</Process><Process ToolSource="c:\program files\arcgis\pro\Resources\ArcToolbox\toolboxes\Data Management Tools.tbx\CalculateField" Date="20191114" Time="220618">CalculateField M2020_JEZ_geology_edited_equi0_allquads_v3 KSMunits 1 "Python 3" #</Process><Process ToolSource="c:\program files\arcgis\pro\Resources\ArcToolbox\toolboxes\Data Management Tools.tbx\CalculateField" Date="20191114" Time="221202">CalculateField M2020_JEZ_geology_edited_equi0_allquads_v3 KSMunits 10 "Python 3" #</Process><Process ToolSource="c:\program files\arcgis\pro\Resources\ArcToolbox\toolboxes\Data Management Tools.tbx\CalculateField" Date="20191114" Time="222149">CalculateField M2020_JEZ_geology_edited_equi0_allquads_v3 KSMunits 1 "Python 3" #</Process><Process ToolSource="c:\program files\arcgis\pro\Resources\ArcToolbox\toolboxes\Data Management Tools.tbx\CalculateField" Date="20191114" Time="222344">CalculateField M2020_JEZ_geology_edited_equi0_allquads_v3 KSMunits 15 "Python 3" #</Process><Process ToolSource="c:\program files\arcgis\pro\Resources\ArcToolbox\toolboxes\Data Management Tools.tbx\CalculateField" Date="20191114" Time="222351">CalculateField M2020_JEZ_geology_edited_equi0_allquads_v3 KSMunits 18 "Python 3" #</Process><Process ToolSource="c:\program files\arcgis\pro\Resources\ArcToolbox\toolboxes\Data Management Tools.tbx\CalculateField" Date="20191114" Time="222442">CalculateField M2020_JEZ_geology_edited_equi0_allquads_v3 KSMunits 1 "Python 3" #</Process><Process ToolSource="c:\program files\arcgis\pro\Resources\ArcToolbox\toolboxes\Data Management Tools.tbx\CalculateField" Date="20191114" Time="222538">CalculateField M2020_JEZ_geology_edited_equi0_allquads_v3 KSMunits 18 "Python 3" #</Process><Process ToolSource="c:\program files\arcgis\pro\Resources\ArcToolbox\toolboxes\Data Management Tools.tbx\CalculateField" Date="20191114" Time="223240">CalculateField M2020_JEZ_geology_edited_equi0_allquads_v3 KSMunits 1 "Python 3" #</Process><Process ToolSource="c:\program files\arcgis\pro\Resources\ArcToolbox\toolboxes\Data Management Tools.tbx\CalculateField" Date="20191114" Time="223338">CalculateField M2020_JEZ_geology_edited_equi0_allquads_v3 KSMunits 1 "Python 3" #</Process><Process ToolSource="c:\program files\arcgis\pro\Resources\ArcToolbox\toolboxes\Data Management Tools.tbx\CalculateField" Date="20191114" Time="225923">CalculateField M2020_JEZ_geology_edited_equi0_allquads_v3 KSMunits 1 "Python 3" #</Process><Process ToolSource="c:\program files\arcgis\pro\Resources\ArcToolbox\toolboxes\Data Management Tools.tbx\CalculateField" Date="20191114" Time="230643">CalculateField M2020_JEZ_geology_edited_equi0_allquads_v3 KSMunits 1 "Python 3" #</Process><Process ToolSource="c:\program files\arcgis\pro\Resources\ArcToolbox\toolboxes\Data Management Tools.tbx\CalculateField" Date="20191114" Time="230818">CalculateField M2020_JEZ_geology_edited_equi0_allquads_v3 KSMunits 15 "Python 3" #</Process><Process ToolSource="c:\program files\arcgis\pro\Resources\ArcToolbox\toolboxes\Data Management Tools.tbx\CalculateField" Date="20191114" Time="231336">CalculateField M2020_JEZ_geology_edited_equi0_allquads_v3 KSMunits 25 "Python 3" #</Process><Process ToolSource="c:\program files\arcgis\pro\Resources\ArcToolbox\toolboxes\Data Management Tools.tbx\CalculateField" Date="20191114" Time="232106">CalculateField M2020_JEZ_geology_edited_equi0_allquads_v3 KSMunits 19 "Python 3" #</Process><Process ToolSource="c:\program files\arcgis\pro\Resources\ArcToolbox\toolboxes\Data Management Tools.tbx\CalculateField" Date="20191114" Time="232446">CalculateField M2020_JEZ_geology_edited_equi0_allquads_v3 KSMunits 20 "Python 3" #</Process><Process ToolSource="c:\program files\arcgis\pro\Resources\ArcToolbox\toolboxes\Data Management Tools.tbx\CalculateField" Date="20191114" Time="232844">CalculateField M2020_JEZ_geology_edited_equi0_allquads_v3 KSMunits 20 "Python 3" #</Process><Process ToolSource="c:\program files\arcgis\pro\Resources\ArcToolbox\toolboxes\Data Management Tools.tbx\CalculateField" Date="20191114" Time="233002">CalculateField M2020_JEZ_geology_edited_equi0_allquads_v3 KSMunits 1 "Python 3" #</Process><Process ToolSource="c:\program files\arcgis\pro\Resources\ArcToolbox\toolboxes\Data Management Tools.tbx\CalculateField" Date="20191114" Time="233402">CalculateField M2020_JEZ_geology_edited_equi0_allquads_v3 KSMunits 1 "Python 3" #</Process><Process ToolSource="c:\program files\arcgis\pro\Resources\ArcToolbox\toolboxes\Data Management Tools.tbx\CalculateField" Date="20191114" Time="233413">CalculateField M2020_JEZ_geology_edited_equi0_allquads_v3 KSMunits 20 "Python 3" #</Process><Process ToolSource="c:\program files\arcgis\pro\Resources\ArcToolbox\toolboxes\Data Management Tools.tbx\CopyFeatures" Date="20191114" Time="235744">CopyFeatures M2020_JEZ_geology_edited_equi0_allquads_v3 H:\Projects\M2020\mosaics\geology\data\M2020_JEZ_geology_edited_equi0_allquads_v4.shp # # # #</Process><Process ToolSource="c:\program files (x86)\arcgis\desktop10.6\ArcToolbox\Toolboxes\Data Management Tools.tbx\CalculateField" Date="20191119" Time="130011">CalculateField M2020_JEZ_geology_edited_equi0_allquads_v4 SurfU "sand" VB #</Process><Process ToolSource="c:\program files (x86)\arcgis\desktop10.6\ArcToolbox\Toolboxes\Data Management Tools.tbx\CalculateField" Date="20191119" Time="130123">CalculateField M2020_JEZ_geology_edited_equi0_allquads_v4 SurfU "full mantle" VB #</Process><Process ToolSource="c:\program files (x86)\arcgis\desktop10.6\ArcToolbox\Toolboxes\Data Management Tools.tbx\CalculateField" Date="20191119" Time="130147">CalculateField M2020_JEZ_geology_edited_equi0_allquads_v4 SurfU "partial mantle" VB #</Process><Process ToolSource="c:\program files (x86)\arcgis\desktop10.6\ArcToolbox\Toolboxes\Data Management Tools.tbx\CalculateField" Date="20191119" Time="130220">CalculateField M2020_JEZ_geology_edited_equi0_allquads_v4 SurfU "minor mantle" VB #</Process><Process ToolSource="c:\program files (x86)\arcgis\desktop10.6\ArcToolbox\Toolboxes\Data Management Tools.tbx\CalculateField" Date="20191119" Time="130317">CalculateField M2020_JEZ_geology_edited_equi0_allquads_v4 SurfU "full mantle" VB #</Process><Process ToolSource="c:\program files (x86)\arcgis\desktop10.6\ArcToolbox\Toolboxes\Data Management Tools.tbx\CalculateField" Date="20191119" Time="130820">CalculateField M2020_JEZ_geology_edited_equi0_allquads_v4 SurfU "boulders" VB #</Process><Process ToolSource="c:\program files (x86)\arcgis\desktop10.6\ArcToolbox\Toolboxes\Data Management Tools.tbx\CalculateField" Date="20191119" Time="130841">CalculateField M2020_JEZ_geology_edited_equi0_allquads_v4 SurfU "boulders" VB #</Process><Process ToolSource="c:\program files (x86)\arcgis\desktop10.6\ArcToolbox\Toolboxes\Data Management Tools.tbx\CalculateField" Date="20191119" Time="130900">CalculateField M2020_JEZ_geology_edited_equi0_allquads_v4 SurfU "boulders" VB #</Process><Process ToolSource="c:\program files (x86)\arcgis\desktop10.6\ArcToolbox\Toolboxes\Data Management Tools.tbx\CalculateField" Date="20191119" Time="130937">CalculateField M2020_JEZ_geology_edited_equi0_allquads_v4 SurfU "boulders" VB #</Process><Process ToolSource="c:\program files (x86)\arcgis\desktop10.6\ArcToolbox\Toolboxes\Data Management Tools.tbx\CalculateField" Date="20191119" Time="131435">CalculateField M2020_JEZ_geology_edited_equi0_allquads_v4 SurfU "sand" VB #</Process><Process ToolSource="c:\program files (x86)\arcgis\desktop10.6\ArcToolbox\Toolboxes\Data Management Tools.tbx\CalculateField" Date="20191120" Time="145558">CalculateField M2020_JEZ_geology_edited_equi0_allquads_v4 KSMunits2 [KSMunits] VB #</Process><Process ToolSource="c:\program files (x86)\arcgis\desktop10.6\ArcToolbox\Toolboxes\Data Management Tools.tbx\CalculateField" Date="20191120" Time="203235">CalculateField M2020_JEZ_geology_edited_equi0_allquads_v4 SurfU "sand" VB #</Process><Process ToolSource="c:\program files (x86)\arcgis\desktop10.6\ArcToolbox\Toolboxes\Data Management Tools.tbx\CalculateField" Date="20191120" Time="205208">CalculateField M2020_JEZ_geology_edited_equi0_allquads_v4 SurfU "full mantle" VB #</Process><Process ToolSource="c:\program files (x86)\arcgis\desktop10.6\ArcToolbox\Toolboxes\Data Management Tools.tbx\CalculateField" Date="20191120" Time="205828">CalculateField M2020_JEZ_geology_edited_equi0_allquads_v4 KSMunits2 "10" VB #</Process><Process ToolSource="c:\program files (x86)\arcgis\desktop10.6\ArcToolbox\Toolboxes\Data Management Tools.tbx\CalculateField" Date="20191120" Time="210136">CalculateField M2020_JEZ_geology_edited_equi0_allquads_v4 KSMunits2 "15" VB #</Process><Process ToolSource="c:\program files (x86)\arcgis\desktop10.6\ArcToolbox\Toolboxes\Data Management Tools.tbx\CalculateField" Date="20191120" Time="211606">CalculateField M2020_JEZ_geology_edited_equi0_allquads_v4 KSMunits2 "10" VB #</Process><Process ToolSource="c:\program files (x86)\arcgis\desktop10.6\ArcToolbox\Toolboxes\Data Management Tools.tbx\CalculateField" Date="20191120" Time="211647">CalculateField M2020_JEZ_geology_edited_equi0_allquads_v4 KSMunits2 "10" VB #</Process><Process ToolSource="c:\program files (x86)\arcgis\desktop10.6\ArcToolbox\Toolboxes\Data Management Tools.tbx\CalculateField" Date="20191120" Time="211945">CalculateField M2020_JEZ_geology_edited_equi0_allquads_v4 KSMunits2 "10" VB #</Process><Process ToolSource="c:\program files (x86)\arcgis\desktop10.6\ArcToolbox\Toolboxes\Data Management Tools.tbx\CalculateField" Date="20191120" Time="211956">CalculateField M2020_JEZ_geology_edited_equi0_allquads_v4 SurfU "partial mantle" VB #</Process><Process ToolSource="c:\program files (x86)\arcgis\desktop10.6\ArcToolbox\Toolboxes\Data Management Tools.tbx\CalculateField" Date="20191120" Time="214311">CalculateField M2020_JEZ_geology_edited_equi0_allquads_v4 KSMunits2 "5" VB #</Process><Process ToolSource="c:\program files (x86)\arcgis\desktop10.6\ArcToolbox\Toolboxes\Data Management Tools.tbx\CalculateField" Date="20191120" Time="214710">CalculateField M2020_JEZ_geology_edited_equi0_allquads_v4 KSMunits2 "10" VB #</Process><Process ToolSource="c:\program files (x86)\arcgis\desktop10.6\ArcToolbox\Toolboxes\Data Management Tools.tbx\CalculateField" Date="20191121" Time="121044">CalculateField M2020_JEZ_geology_edited_equi0_allquads_v4 KSMunits2 "10" VB #</Process><Process ToolSource="c:\program files (x86)\arcgis\desktop10.6\ArcToolbox\Toolboxes\Data Management Tools.tbx\CalculateField" Date="20191121" Time="155613">CalculateField M2020_JEZ_geology_edited_equi0_allquads_v4 KSMunits2 "15" VB #</Process><Process ToolSource="c:\program files (x86)\arcgis\desktop10.6\ArcToolbox\Toolboxes\Data Management Tools.tbx\CalculateField" Date="20191121" Time="155722">CalculateField M2020_JEZ_geology_edited_equi0_allquads_v4 KSMunits2 "15" VB #</Process><Process ToolSource="c:\program files (x86)\arcgis\desktop10.6\ArcToolbox\Toolboxes\Data Management Tools.tbx\CalculateField" Date="20191121" Time="155936">CalculateField M2020_JEZ_geology_edited_equi0_allquads_v4 KSMunits2 "15" VB #</Process><Process ToolSource="c:\program files (x86)\arcgis\desktop10.6\ArcToolbox\Toolboxes\Data Management Tools.tbx\CalculateField" Date="20191121" Time="160000">CalculateField M2020_JEZ_geology_edited_equi0_allquads_v4 KSMunits2 "15" VB #</Process><Process ToolSource="c:\program files (x86)\arcgis\desktop10.6\ArcToolbox\Toolboxes\Data Management Tools.tbx\CalculateField" Date="20191121" Time="160219">CalculateField M2020_JEZ_geology_edited_equi0_allquads_v4 KSMunits2 "15" VB #</Process><Process ToolSource="c:\program files (x86)\arcgis\desktop10.6\ArcToolbox\Toolboxes\Data Management Tools.tbx\CalculateField" Date="20191121" Time="160230">CalculateField M2020_JEZ_geology_edited_equi0_allquads_v4 KSMunits2 "3" VB #</Process><Process ToolSource="c:\program files (x86)\arcgis\desktop10.6\ArcToolbox\Toolboxes\Data Management Tools.tbx\CalculateField" Date="20191121" Time="160419">CalculateField M2020_JEZ_geology_edited_equi0_allquads_v4 KSMunits2 "3" VB #</Process><Process ToolSource="c:\program files (x86)\arcgis\desktop10.6\ArcToolbox\Toolboxes\Data Management Tools.tbx\CalculateField" Date="20191121" Time="160540">CalculateField M2020_JEZ_geology_edited_equi0_allquads_v4 KSMunits2 "3" VB #</Process><Process ToolSource="c:\program files (x86)\arcgis\desktop10.6\ArcToolbox\Toolboxes\Data Management Tools.tbx\CalculateField" Date="20191121" Time="160601">CalculateField M2020_JEZ_geology_edited_equi0_allquads_v4 KSMunits2 "3" VB #</Process><Process ToolSource="c:\program files (x86)\arcgis\desktop10.6\ArcToolbox\Toolboxes\Data Management Tools.tbx\CalculateField" Date="20191121" Time="160646">CalculateField M2020_JEZ_geology_edited_equi0_allquads_v4 KSMunits2 "24" VB #</Process><Process ToolSource="c:\program files (x86)\arcgis\desktop10.6\ArcToolbox\Toolboxes\Data Management Tools.tbx\CalculateField" Date="20191121" Time="160758">CalculateField M2020_JEZ_geology_edited_equi0_allquads_v4 KSMunits2 "24" VB #</Process><Process ToolSource="c:\program files (x86)\arcgis\desktop10.6\ArcToolbox\Toolboxes\Data Management Tools.tbx\CalculateField" Date="20191121" Time="160830">CalculateField M2020_JEZ_geology_edited_equi0_allquads_v4 KSMunits2 "24" VB #</Process><Process ToolSource="c:\program files (x86)\arcgis\desktop10.6\ArcToolbox\Toolboxes\Data Management Tools.tbx\CalculateField" Date="20191121" Time="160901">CalculateField M2020_JEZ_geology_edited_equi0_allquads_v4 KSMunits2 "24" VB #</Process><Process ToolSource="c:\program files (x86)\arcgis\desktop10.6\ArcToolbox\Toolboxes\Data Management Tools.tbx\CalculateField" Date="20191121" Time="161040">CalculateField M2020_JEZ_geology_edited_equi0_allquads_v4 KSMunits2 "3" VB #</Process><Process ToolSource="c:\program files (x86)\arcgis\desktop10.6\ArcToolbox\Toolboxes\Data Management Tools.tbx\CalculateField" Date="20191121" Time="161731">CalculateField M2020_JEZ_geology_edited_equi0_allquads_v4 KSMunits2 "17" VB #</Process><Process ToolSource="c:\program files (x86)\arcgis\desktop10.6\ArcToolbox\Toolboxes\Data Management Tools.tbx\CalculateField" Date="20191121" Time="162649">CalculateField M2020_JEZ_geology_edited_equi0_allquads_v4 KSMunits2 "17" VB #</Process><Process ToolSource="c:\program files (x86)\arcgis\desktop10.6\ArcToolbox\Toolboxes\Data Management Tools.tbx\CalculateField" Date="20191121" Time="163111">CalculateField M2020_JEZ_geology_edited_equi0_allquads_v4 KSMunits2 "15" VB #</Process><Process ToolSource="c:\program files (x86)\arcgis\desktop10.6\ArcToolbox\Toolboxes\Data Management Tools.tbx\CalculateField" Date="20191121" Time="164425">CalculateField M2020_JEZ_geology_edited_equi0_allquads_v4 KSMunits2 "15" VB #</Process><Process ToolSource="c:\program files (x86)\arcgis\desktop10.6\ArcToolbox\Toolboxes\Data Management Tools.tbx\CalculateField" Date="20191121" Time="164612">CalculateField M2020_JEZ_geology_edited_equi0_allquads_v4 KSMunits2 "15" VB #</Process><Process ToolSource="c:\program files (x86)\arcgis\desktop10.6\ArcToolbox\Toolboxes\Data Management Tools.tbx\CalculateField" Date="20191121" Time="170116">CalculateField M2020_JEZ_geology_edited_equi0_allquads_v4 KSMunits2 "15" VB #</Process><Process ToolSource="c:\program files (x86)\arcgis\desktop10.6\ArcToolbox\Toolboxes\Data Management Tools.tbx\CalculateField" Date="20191121" Time="222111">CalculateField M2020_JEZ_geology_edited_equi0_allquads_v4 KSMunits2 "13" VB #</Process><Process ToolSource="c:\program files (x86)\arcgis\desktop10.6\ArcToolbox\Toolboxes\Data Management Tools.tbx\CalculateField" Date="20191121" Time="222537">CalculateField M2020_JEZ_geology_edited_equi0_allquads_v4 KSMunits2 "10" VB #</Process><Process ToolSource="c:\program files (x86)\arcgis\desktop10.6\ArcToolbox\Toolboxes\Data Management Tools.tbx\CalculateField" Date="20191121" Time="222643">CalculateField M2020_JEZ_geology_edited_equi0_allquads_v4 KSMunits2 "15" VB #</Process><Process ToolSource="c:\program files (x86)\arcgis\desktop10.6\ArcToolbox\Toolboxes\Data Management Tools.tbx\CalculateField" Date="20191121" Time="223109">CalculateField M2020_JEZ_geology_edited_equi0_allquads_v4 KSMunits2 "25" VB #</Process><Process ToolSource="c:\program files (x86)\arcgis\desktop10.6\ArcToolbox\Toolboxes\Data Management Tools.tbx\CalculateField" Date="20191121" Time="223757">CalculateField M2020_JEZ_geology_edited_equi0_allquads_v4 KSMunits2 "5" VB #</Process><Process ToolSource="c:\program files (x86)\arcgis\desktop10.6\ArcToolbox\Toolboxes\Data Management Tools.tbx\CalculateField" Date="20191121" Time="224041">CalculateField M2020_JEZ_geology_edited_equi0_allquads_v4 KSMunits2 "5" VB #</Process><Process ToolSource="c:\program files (x86)\arcgis\desktop10.6\ArcToolbox\Toolboxes\Data Management Tools.tbx\CalculateField" Date="20191121" Time="224428">CalculateField M2020_JEZ_geology_edited_equi0_allquads_v4 KSMunits2 "3" VB #</Process><Process ToolSource="c:\program files (x86)\arcgis\desktop10.6\ArcToolbox\Toolboxes\Data Management Tools.tbx\CalculateField" Date="20191121" Time="224738">CalculateField M2020_JEZ_geology_edited_equi0_allquads_v4 KSMunits2 "24" VB #</Process><Process ToolSource="c:\program files (x86)\arcgis\desktop10.6\ArcToolbox\Toolboxes\Data Management Tools.tbx\CalculateField" Date="20191121" Time="225020">CalculateField M2020_JEZ_geology_edited_equi0_allquads_v4 KSMunits2 "3" VB #</Process><Process ToolSource="c:\program files (x86)\arcgis\desktop10.6\ArcToolbox\Toolboxes\Data Management Tools.tbx\CalculateField" Date="20191121" Time="225917">CalculateField M2020_JEZ_geology_edited_equi0_allquads_v4 KSMunits2 "5" VB #</Process><Process ToolSource="c:\program files (x86)\arcgis\desktop10.6\ArcToolbox\Toolboxes\Data Management Tools.tbx\CalculateField" Date="20191121" Time="231054">CalculateField M2020_JEZ_geology_edited_equi0_allquads_v4 KSMunits2 "20" VB #</Process><Process ToolSource="c:\program files (x86)\arcgis\desktop10.6\ArcToolbox\Toolboxes\Data Management Tools.tbx\CalculateField" Date="20191121" Time="231200">CalculateField M2020_JEZ_geology_edited_equi0_allquads_v4 KSMunits2 "20" VB #</Process><Process ToolSource="c:\program files (x86)\arcgis\desktop10.6\ArcToolbox\Toolboxes\Data Management Tools.tbx\CalculateField" Date="20191121" Time="231220">CalculateField M2020_JEZ_geology_edited_equi0_allquads_v4 KSMunits2 "20" VB #</Process><Process ToolSource="c:\program files (x86)\arcgis\desktop10.6\ArcToolbox\Toolboxes\Data Management Tools.tbx\CalculateField" Date="20191121" Time="231404">CalculateField M2020_JEZ_geology_edited_equi0_allquads_v4 KSMunits2 "20" VB #</Process><Process ToolSource="c:\program files (x86)\arcgis\desktop10.6\ArcToolbox\Toolboxes\Data Management Tools.tbx\CalculateField" Date="20191121" Time="231654">CalculateField M2020_JEZ_geology_edited_equi0_allquads_v4 KSMunits2 "20" VB #</Process><Process ToolSource="c:\program files (x86)\arcgis\desktop10.6\ArcToolbox\Toolboxes\Data Management Tools.tbx\CalculateField" Date="20191121" Time="231914">CalculateField M2020_JEZ_geology_edited_equi0_allquads_v4 KSMunits2 "20" VB #</Process><Process ToolSource="c:\program files (x86)\arcgis\desktop10.6\ArcToolbox\Toolboxes\Data Management Tools.tbx\CalculateField" Date="20191121" Time="232012">CalculateField M2020_JEZ_geology_edited_equi0_allquads_v4 KSMunits2 "15" VB #</Process><Process ToolSource="c:\program files (x86)\arcgis\desktop10.6\ArcToolbox\Toolboxes\Data Management Tools.tbx\CalculateField" Date="20191121" Time="232155">CalculateField M2020_JEZ_geology_edited_equi0_allquads_v4 KSMunits2 "20" VB #</Process><Process ToolSource="c:\program files (x86)\arcgis\desktop10.6\ArcToolbox\Toolboxes\Data Management Tools.tbx\CalculateField" Date="20191122" Time="081450">CalculateField M2020_JEZ_geology_edited_equi0_allquads_v4 KSMunits2 "5" VB #</Process><Process ToolSource="c:\program files (x86)\arcgis\desktop10.6\ArcToolbox\Toolboxes\Data Management Tools.tbx\CalculateField" Date="20191122" Time="115711">CalculateField M2020_JEZ_geology_edited_equi0_allquads_v4 KSMunits2 "5" VB #</Process><Process ToolSource="c:\program files (x86)\arcgis\desktop10.6\ArcToolbox\Toolboxes\Data Management Tools.tbx\CalculateField" Date="20191122" Time="115739">CalculateField M2020_JEZ_geology_edited_equi0_allquads_v4 KSMunits2 "5" VB #</Process><Process ToolSource="c:\program files (x86)\arcgis\desktop10.6\ArcToolbox\Toolboxes\Data Management Tools.tbx\CalculateField" Date="20191122" Time="115842">CalculateField M2020_JEZ_geology_edited_equi0_allquads_v4 KSMunits2 "5" VB #</Process><Process ToolSource="c:\program files (x86)\arcgis\desktop10.6\ArcToolbox\Toolboxes\Data Management Tools.tbx\CalculateField" Date="20191122" Time="120028">CalculateField M2020_JEZ_geology_edited_equi0_allquads_v4 KSMunits2 "5" VB #</Process><Process ToolSource="c:\program files (x86)\arcgis\desktop10.6\ArcToolbox\Toolboxes\Data Management Tools.tbx\CalculateField" Date="20191122" Time="120118">CalculateField M2020_JEZ_geology_edited_equi0_allquads_v4 KSMunits2 "5" VB #</Process><Process ToolSource="c:\program files (x86)\arcgis\desktop10.6\ArcToolbox\Toolboxes\Data Management Tools.tbx\CalculateField" Date="20191122" Time="120952">CalculateField M2020_JEZ_geology_edited_equi0_allquads_v4 KSMunits2 "5" VB #</Process><Process ToolSource="c:\program files (x86)\arcgis\desktop10.6\ArcToolbox\Toolboxes\Data Management Tools.tbx\CalculateField" Date="20191122" Time="123626">CalculateField M2020_JEZ_geology_edited_equi0_allquads_v4 KSMunits2 "5" VB #</Process><Process ToolSource="c:\program files (x86)\arcgis\desktop10.6\ArcToolbox\Toolboxes\Data Management Tools.tbx\CalculateField" Date="20191122" Time="203024">CalculateField M2020_JEZ_geology_edited_equi0_allquads_v4 KSMunits2 "5" VB #</Process><Process ToolSource="c:\program files (x86)\arcgis\desktop10.6\ArcToolbox\Toolboxes\Data Management Tools.tbx\CalculateField" Date="20191122" Time="203107">CalculateField M2020_JEZ_geology_edited_equi0_allquads_v4 KSMunits2 "5" VB #</Process><Process ToolSource="c:\program files (x86)\arcgis\desktop10.6\ArcToolbox\Toolboxes\Data Management Tools.tbx\CalculateField" Date="20191122" Time="203505">CalculateField M2020_JEZ_geology_edited_equi0_allquads_v4 KSMunits2 "5" VB #</Process><Process ToolSource="c:\program files (x86)\arcgis\desktop10.6\ArcToolbox\Toolboxes\Data Management Tools.tbx\CalculateField" Date="20191122" Time="203643">CalculateField M2020_JEZ_geology_edited_equi0_allquads_v4 KSMunits2 "5" VB #</Process><Process ToolSource="c:\program files (x86)\arcgis\desktop10.6\ArcToolbox\Toolboxes\Data Management Tools.tbx\CalculateField" Date="20191122" Time="204013">CalculateField M2020_JEZ_geology_edited_equi0_allquads_v4 KSMunits2 "5" VB #</Process><Process ToolSource="c:\program files (x86)\arcgis\desktop10.6\ArcToolbox\Toolboxes\Data Management Tools.tbx\CalculateField" Date="20191122" Time="204151">CalculateField M2020_JEZ_geology_edited_equi0_allquads_v4 KSMunits2 "5" VB #</Process><Process ToolSource="c:\program files (x86)\arcgis\desktop10.6\ArcToolbox\Toolboxes\Data Management Tools.tbx\CalculateField" Date="20191122" Time="223016">CalculateField M2020_JEZ_geology_edited_equi0_allquads_v5 KSMunits2 15 VB #</Process><Process ToolSource="c:\program files (x86)\arcgis\desktop10.6\ArcToolbox\Toolboxes\Data Management Tools.tbx\CalculateField" Date="20191122" Time="223054">CalculateField M2020_JEZ_geology_edited_equi0_allquads_v5 KSMunits2 25 VB #</Process><Process ToolSource="c:\program files (x86)\arcgis\desktop10.6\ArcToolbox\Toolboxes\Data Management Tools.tbx\CalculateField" Date="20191122" Time="223222">CalculateField M2020_JEZ_geology_edited_equi0_allquads_v5 KSMunits2 22 VB #</Process><Process ToolSource="c:\program files (x86)\arcgis\desktop10.6\ArcToolbox\Toolboxes\Data Management Tools.tbx\CalculateField" Date="20191122" Time="232347">CalculateField M2020_JEZ_geology_edited_equi0_allquads_v5 KSMunits 5 VB #</Process><Process ToolSource="c:\program files (x86)\arcgis\desktop10.6\ArcToolbox\Toolboxes\Data Management Tools.tbx\CalculateField" Date="20191122" Time="232431">CalculateField M2020_JEZ_geology_edited_equi0_allquads_v5 KSMunits 5 VB #</Process><Process ToolSource="c:\program files (x86)\arcgis\desktop10.6\ArcToolbox\Toolboxes\Data Management Tools.tbx\CalculateField" Date="20191122" Time="232444">CalculateField M2020_JEZ_geology_edited_equi0_allquads_v5 KSMunits 5 VB #</Process><Process ToolSource="c:\program files (x86)\arcgis\desktop10.6\ArcToolbox\Toolboxes\Data Management Tools.tbx\CalculateField" Date="20191123" Time="090558">CalculateField M2020_JEZ_geology_edited_equi0_allquads_v5 KSMunits 5 VB #</Process><Process ToolSource="c:\program files (x86)\arcgis\desktop10.6\ArcToolbox\Toolboxes\Data Management Tools.tbx\CalculateField" Date="20191123" Time="090743">CalculateField M2020_JEZ_geology_edited_equi0_allquads_v5 KSMunits 5 VB #</Process><Process ToolSource="c:\program files (x86)\arcgis\desktop10.6\ArcToolbox\Toolboxes\Data Management Tools.tbx\CalculateField" Date="20191202" Time="011818">CalculateField M2020_JEZ_geology_edited_equi0_allquads_v5 KSMunits2 "22" VB #</Process><Process ToolSource="c:\program files (x86)\arcgis\desktop10.6\ArcToolbox\Toolboxes\Data Management Tools.tbx\CalculateField" Date="20191202" Time="011934">CalculateField M2020_JEZ_geology_edited_equi0_allquads_v5 KSMunits2 "22" VB #</Process><Process ToolSource="c:\program files (x86)\arcgis\desktop10.6\ArcToolbox\Toolboxes\Data Management Tools.tbx\CalculateField" Date="20191202" Time="012255">CalculateField M2020_JEZ_geology_edited_equi0_allquads_v5 KSMunits2 "22" VB #</Process><Process ToolSource="c:\program files (x86)\arcgis\desktop10.6\ArcToolbox\Toolboxes\Data Management Tools.tbx\CalculateField" Date="20191202" Time="020004">CalculateField M2020_JEZ_geology_edited_equi0_allquads_v5 SurfU "talus" VB #</Process><Process ToolSource="c:\program files (x86)\arcgis\desktop10.6\ArcToolbox\Toolboxes\Data Management Tools.tbx\CalculateField" Date="20191202" Time="020415">CalculateField M2020_JEZ_geology_edited_equi0_allquads_v5 SurfU "sand 1" VB #</Process><Process ToolSource="c:\program files (x86)\arcgis\desktop10.6\ArcToolbox\Toolboxes\Data Management Tools.tbx\CalculateField" Date="20191202" Time="020442">CalculateField M2020_JEZ_geology_edited_equi0_allquads_v5 SurfU "sand 1" VB #</Process><Process ToolSource="c:\program files (x86)\arcgis\desktop10.6\ArcToolbox\Toolboxes\Data Management Tools.tbx\CalculateField" Date="20191202" Time="020517">CalculateField M2020_JEZ_geology_edited_equi0_allquads_v5 SurfU "sand 1" VB #</Process><Process ToolSource="c:\program files (x86)\arcgis\desktop10.6\ArcToolbox\Toolboxes\Data Management Tools.tbx\CalculateField" Date="20191202" Time="020602">CalculateField M2020_JEZ_geology_edited_equi0_allquads_v5 SurfU "sand 2" VB #</Process><Process ToolSource="c:\program files (x86)\arcgis\desktop10.6\ArcToolbox\Toolboxes\Data Management Tools.tbx\CalculateField" Date="20191202" Time="023120">CalculateField M2020_JEZ_geology_edited_equi0_allquads_v5 ComboU [KSMunits2] VB #</Process><Process ToolSource="c:\program files (x86)\arcgis\desktop10.6\ArcToolbox\Toolboxes\Data Management Tools.tbx\CalculateField" Date="20191202" Time="023149">CalculateField M2020_JEZ_geology_edited_equi0_allquads_v5 ComboU "talus" VB #</Process><Process ToolSource="c:\program files (x86)\arcgis\desktop10.6\ArcToolbox\Toolboxes\Data Management Tools.tbx\CalculateField" Date="20191202" Time="023210">CalculateField M2020_JEZ_geology_edited_equi0_allquads_v5 ComboU "sand 2" VB #</Process><Process ToolSource="c:\program files (x86)\arcgis\desktop10.6\ArcToolbox\Toolboxes\Data Management Tools.tbx\CalculateField" Date="20191202" Time="023229">CalculateField M2020_JEZ_geology_edited_equi0_allquads_v5 ComboU "sand 1" VB #</Process><Process ToolSource="c:\program files (x86)\arcgis\desktop10.6\ArcToolbox\Toolboxes\Data Management Tools.tbx\CalculateField" Date="20191202" Time="023345">CalculateField M2020_JEZ_geology_edited_equi0_allquads_v5 ComboU "full mantle" VB #</Process><Process ToolSource="c:\program files\arcgis\pro\Resources\ArcToolbox\Toolboxes\Data Management Tools.tbx\Copy" Date="20200401" Time="132339">Copy P:\Mars_2020\Landing_Sites\Jezero\Geodata\ROI\M2020_JEZ_geology_edited_equi0_allquads_v5.shp P:\Mars_2020\Landing_Sites\Jezero\Geodata\ROI\M2020_JEZ_geology_edited_equi0_allquads_v5_1.shp Shapefile #</Process><Process ToolSource="c:\program files\arcgis\pro\Resources\ArcToolbox\Toolboxes\Data Management Tools.tbx\Rename" Date="20200401" Time="132348">Rename P:\Mars_2020\Landing_Sites\Jezero\Geodata\ROI\M2020_JEZ_geology_edited_equi0_allquads_v5_1.shp P:\Mars_2020\Landing_Sites\Jezero\Geodata\ROI\M2020_JEZ_geology_edited_equi0_allquads_v6.shp ShapeFile</Process><Process ToolSource="c:\program files\arcgis\pro\Resources\ArcToolbox\toolboxes\Data Management Tools.tbx\UpdateSchema" Date="20200415" Time="122038">UpdateSchema "CIMDATA=&lt;CIMStandardDataConnection xsi:type='typens:CIMStandardDataConnection' xmlns:xsi='http://www.w3.org/2001/XMLSchema-instance' xmlns:xs='http://www.w3.org/2001/XMLSchema' xmlns:typens='http://www.esri.com/schemas/ArcGIS/2.3.0'&gt;&lt;WorkspaceConnectionString&gt;DATABASE=P:\Mars_2020\Landing_Sites\Jezero\Geodata\ROI&lt;/WorkspaceConnectionString&gt;&lt;WorkspaceFactory&gt;Shapefile&lt;/WorkspaceFactory&gt;&lt;Dataset&gt;M2020_JEZ_geology_edited_equi0_allquads_v6.shp&lt;/Dataset&gt;&lt;DatasetType&gt;esriDTFeatureClass&lt;/DatasetType&gt;&lt;/CIMStandardDataConnection&gt;" &lt;operationSequence&gt;&lt;workflow&gt;&lt;AddField&gt;&lt;field_name&gt;SurfUName&lt;/field_name&gt;&lt;field_type&gt;TEXT&lt;/field_type&gt;&lt;field_length&gt;255&lt;/field_length&gt;&lt;field_is_nullable&gt;False&lt;/field_is_nullable&gt;&lt;field_is_required&gt;False&lt;/field_is_required&gt;&lt;/AddField&gt;&lt;/workflow&gt;&lt;workflow&gt;&lt;AddField&gt;&lt;field_name&gt;BedrkUName&lt;/field_name&gt;&lt;field_type&gt;TEXT&lt;/field_type&gt;&lt;field_length&gt;255&lt;/field_length&gt;&lt;field_is_nullable&gt;False&lt;/field_is_nullable&gt;&lt;field_is_required&gt;False&lt;/field_is_required&gt;&lt;/AddField&gt;&lt;/workflow&gt;&lt;/operationSequence&gt;</Process><Process ToolSource="c:\program files\arcgis\pro\Resources\ArcToolbox\Toolboxes\Data Management Tools.tbx\Copy" Date="20200507" Time="094757">Copy P:\Mars_2020\Landing_Sites\Jezero\Geodata\ROI\M2020_JEZ_geology_edited_equi0_allquads_v6.shp P:\Mars_2020\Landing_Sites\Jezero\Geodata\ROI\M2020_JEZ_geology_edited_equi0_allquads_v6_1.shp Shapefile #</Process><Process ToolSource="c:\program files\arcgis\pro\Resources\ArcToolbox\Toolboxes\Data Management Tools.tbx\Rename" Date="20200507" Time="094807">Rename P:\Mars_2020\Landing_Sites\Jezero\Geodata\ROI\M2020_JEZ_geology_edited_equi0_allquads_v6_1.shp P:\Mars_2020\Landing_Sites\Jezero\Geodata\ROI\M2020_JEZ_geology_edited_equi0_allquads_v6_archive.shp ShapeFile</Process><Process ToolSource="c:\program files\arcgis\pro\Resources\ArcToolbox\Toolboxes\Data Management Tools.tbx\DeleteField" Date="20200507" Time="094840">DeleteField "Color Overlay\M2020_JEZ_geology_edited_equi0_allquads_v6_archive" style</Process><Process ToolSource="c:\program files\arcgis\pro\Resources\ArcToolbox\Toolboxes\Data Management Tools.tbx\DeleteField" Date="20200507" Time="094847">DeleteField "Color Overlay\M2020_JEZ_geology_edited_equi0_allquads_v6_archive" name</Process><Process ToolSource="c:\program files\arcgis\pro\Resources\ArcToolbox\Toolboxes\Data Management Tools.tbx\DeleteField" Date="20200507" Time="094855">DeleteField "Color Overlay\M2020_JEZ_geology_edited_equi0_allquads_v6_archive" id</Process><Process ToolSource="c:\program files\arcgis\pro\Resources\ArcToolbox\Toolboxes\Data Management Tools.tbx\DeleteField" Date="20200507" Time="094905">DeleteField "Color Overlay\M2020_JEZ_geology_edited_equi0_allquads_v6_archive" geojson</Process><Process ToolSource="c:\program files\arcgis\pro\Resources\ArcToolbox\Toolboxes\Data Management Tools.tbx\DeleteField" Date="20200507" Time="094910">DeleteField "Color Overlay\M2020_JEZ_geology_edited_equi0_allquads_v6_archive" KSMunits</Process><Process ToolSource="c:\program files\arcgis\pro\Resources\ArcToolbox\Toolboxes\Data Management Tools.tbx\DeleteField" Date="20200507" Time="094920">DeleteField "Color Overlay\M2020_JEZ_geology_edited_equi0_allquads_v6_archive" SurfU</Process><Process ToolSource="c:\program files\arcgis\pro\Resources\ArcToolbox\Toolboxes\Data Management Tools.tbx\DeleteField" Date="20200507" Time="094925">DeleteField "Color Overlay\M2020_JEZ_geology_edited_equi0_allquads_v6_archive" KSMunits2</Process><Process ToolSource="c:\program files\arcgis\pro\Resources\ArcToolbox\Toolboxes\Data Management Tools.tbx\DeleteField" Date="20200507" Time="094955">DeleteField "Color Overlay\M2020_JEZ_geology_edited_equi0_allquads_v6_archive" ComboU</Process></lineage><itemProps><itemName Sync="TRUE">M2020_JEZ_geology_edited_equi0_allquads_v4</itemName><imsContentType Sync="TRUE">002</imsContentType><itemSize Sync="TRUE">0.000</itemSize><itemLocation><linkage Sync="TRUE">file://\\137.79.19.48\marsgis\Projects\Mars_2020\Landing_Sites\Jezero\Geodata\ROI\M2020_JEZ_geology_edited_equi0_allquads_v6_1</linkage><protocol Sync="TRUE">Local Area Network</protocol></itemLocation></itemProps><coordRef><type Sync="TRUE">Projected</type><geogcsn Sync="TRUE">GCS_Mars_2000_Sphere</geogcsn><csUnits Sync="TRUE">Linear Unit: Meter (1.000000)</csUnits><projcsn Sync="TRUE">Mars2000 Equidistant Cylindrical clon0</projcsn><peXml Sync="TRUE">&lt;ProjectedCoordinateSystem xsi:type='typens:ProjectedCoordinateSystem' xmlns:xsi='http://www.w3.org/2001/XMLSchema-instance' xmlns:xs='http://www.w3.org/2001/XMLSchema' xmlns:typens='http://www.esri.com/schemas/ArcGIS/2.3.0'&gt;&lt;WKT&gt;PROJCS[&amp;quot;Mars2000 Equidistant Cylindrical clon0&amp;quot;,GEOGCS[&amp;quot;GCS_Mars_2000_Sphere&amp;quot;,DATUM[&amp;quot;D_Mars_2000_Sphere&amp;quot;,SPHEROID[&amp;quot;Mars_2000_Sphere_IAU_IAG&amp;quot;,3396190.0,0.0]],PRIMEM[&amp;quot;Reference_Meridian&amp;quot;,0.0],UNIT[&amp;quot;Degree&amp;quot;,0.0174532925199433]],PROJECTION[&amp;quot;Equidistant_Cylindrical&amp;quot;],PARAMETER[&amp;quot;False_Easting&amp;quot;,0.0],PARAMETER[&amp;quot;False_Northing&amp;quot;,0.0],PARAMETER[&amp;quot;Central_Meridian&amp;quot;,0.0],PARAMETER[&amp;quot;Standard_Parallel_1&amp;quot;,0.0],UNIT[&amp;quot;Meter&amp;quot;,1.0]]&lt;/WKT&gt;&lt;XOrigin&gt;-10669600&lt;/XOrigin&gt;&lt;YOrigin&gt;-5334900&lt;/YOrigin&gt;&lt;XYScale&gt;422096388.55913013&lt;/XYScale&gt;&lt;ZOrigin&gt;-100000&lt;/ZOrigin&gt;&lt;ZScale&gt;10000&lt;/ZScale&gt;&lt;MOrigin&gt;-100000&lt;/MOrigin&gt;&lt;MScale&gt;10000&lt;/MScale&gt;&lt;XYTolerance&gt;0.001&lt;/XYTolerance&gt;&lt;ZTolerance&gt;0.001&lt;/ZTolerance&gt;&lt;MTolerance&gt;0.001&lt;/MTolerance&gt;&lt;HighPrecision&gt;true&lt;/HighPrecision&gt;&lt;/ProjectedCoordinateSystem&gt;</peXml></coordRef><copyHistory><copy source="P:\Mars_2020\Landing_Sites\Jezero\Geodata\ROI\M2020_JEZ_geology_edited_equi0_allquads_v6" dest="\\137.79.19.48\marsgis\Projects\Mars_2020\Landing_Sites\Jezero\Geodata\ROI\M2020_JEZ_geology_edited_equi0_allquads_v6_1" date="20200507" time="09475700"></copy></copyHistory></DataProperties><SyncDate>20191114</SyncDate><SyncTime>23574200</SyncTime><ModDate>20191114</ModDate><ModTime>23574200</ModTime></Esri><dataIdInfo><envirDesc Sync="TRUE">Microsoft Windows 10 Version 10.0 (Build 17763) ; Esri ArcGIS 12.3.0.15769</envirDesc><dataLang><languageCode value="eng" Sync="TRUE"></languageCode><countryCode value="USA" Sync="TRUE"></countryCode></dataLang><idCitation><resTitle Sync="TRUE">M2020_JEZ_geology_edited_equi0_allquads_v4</resTitle><presForm><PresFormCd value="005" Sync="TRUE"></PresFormCd></presForm></idCitation><spatRpType><SpatRepTypCd value="001" Sync="TRUE"></SpatRepTypCd></spatRpType></dataIdInfo><mdLang><languageCode value="eng" Sync="TRUE"></languageCode><countryCode value="USA" Sync="TRUE"></countryCode></mdLang><mdChar><CharSetCd value="004" Sync="TRUE"></CharSetCd></mdChar><distInfo><distFormat><formatName Sync="TRUE">Shapefile</formatName></distFormat><distTranOps><transSize Sync="TRUE">0.000</transSize></distTranOps></distInfo><mdHrLv><ScopeCd value="005" Sync="TRUE"></ScopeCd></mdHrLv><mdHrLvName Sync="TRUE">dataset</mdHrLvName><refSysInfo><RefSystem><refSysID><identCode code="0" Sync="TRUE"></identCode></refSysID></RefSystem></refSysInfo><spatRepInfo><VectSpatRep><geometObjs Name="M2020_JEZ_geology_edited_equi0_allquads_v4"><geoObjTyp><GeoObjTypCd value="002" Sync="TRUE"></GeoObjTypCd></geoObjTyp><geoObjCnt Sync="TRUE">0</geoObjCnt></geometObjs><topLvl><TopoLevCd value="001" Sync="TRUE"></TopoLevCd></topLvl></VectSpatRep></spatRepInfo><spdoinfo><ptvctinf><esriterm Name="M2020_JEZ_geology_edited_equi0_allquads_v4"><efeatyp Sync="TRUE">Simple</efeatyp><efeageom code="4" Sync="TRUE"></efeageom><esritopo Sync="TRUE">FALSE</esritopo><efeacnt Sync="TRUE">0</efeacnt><spindex Sync="TRUE">FALSE</spindex><linrefer Sync="TRUE">FALSE</linrefer></esriterm></ptvctinf></spdoinfo><eainfo><detailed Name="M2020_JEZ_geology_edited_equi0_allquads_v4"><enttyp><enttypl Sync="TRUE">M2020_JEZ_geology_edited_equi0_allquads_v4</enttypl><enttypt Sync="TRUE">Feature Class</enttypt><enttypc Sync="TRUE">0</enttypc></enttyp><attr><attrlabl Sync="TRUE">FID</attrlabl><attalias Sync="TRUE">FID</attalias><attrtype Sync="TRUE">OID</attrtype><attwidth Sync="TRUE">4</attwidth><atprecis Sync="TRUE">0</atprecis><attscale Sync="TRUE">0</attscale><attrdef Sync="TRUE">Internal feature number.</attrdef><attrdefs Sync="TRUE">Esri</attrdefs><attrdomv><udom Sync="TRUE">Sequential unique whole numbers that are automatically generated.</udom></attrdomv></attr><attr><attrlabl Sync="TRUE">Shape</attrlabl><attalias Sync="TRUE">Shape</attalias><attrtype Sync="TRUE">Geometry</attrtype><attwidth Sync="TRUE">0</attwidth><atprecis Sync="TRUE">0</atprecis><attscale Sync="TRUE">0</attscale><attrdef Sync="TRUE">Feature geometry.</attrdef><attrdefs Sync="TRUE">Esri</attrdefs><attrdomv><udom Sync="TRUE">Coordinates defining the features.</udom></attrdomv></attr><attr><attrlabl Sync="TRUE">style</attrlabl><attalias Sync="TRUE">style</attalias><attrtype Sync="TRUE">String</attrtype><attwidth Sync="TRUE">164</attwidth><atprecis Sync="TRUE">0</atprecis><attscale Sync="TRUE">0</attscale></attr><attr><attrlabl Sync="TRUE">name</attrlabl><attalias Sync="TRUE">name</attalias><attrtype Sync="TRUE">String</attrtype><attwidth Sync="TRUE">80</attwidth><atprecis Sync="TRUE">0</atprecis><attscale Sync="TRUE">0</attscale></attr><attr><attrlabl Sync="TRUE">quadname</attrlabl><attalias Sync="TRUE">quadname</attalias><attrtype Sync="TRUE">String</attrtype><attwidth Sync="TRUE">50</attwidth><atprecis Sync="TRUE">0</atprecis><attscale Sync="TRUE">0</attscale></attr><attr><attrlabl Sync="TRUE">id</attrlabl><attalias Sync="TRUE">id</attalias><attrtype Sync="TRUE">String</attrtype><attwidth Sync="TRUE">254</attwidth><atprecis Sync="TRUE">0</atprecis><attscale Sync="TRUE">0</attscale></attr><attr><attrlabl Sync="TRUE">owner</attrlabl><attalias Sync="TRUE">owner</attalias><attrtype Sync="TRUE">String</attrtype><attwidth Sync="TRUE">10</attwidth><atprecis Sync="TRUE">0</atprecis><attscale Sync="TRUE">0</attscale></attr><attr><attrlabl Sync="TRUE">geojson</attrlabl><attalias Sync="TRUE">geojson</attalias><attrtype Sync="TRUE">String</attrtype><attwidth Sync="TRUE">100</attwidth><atprecis Sync="TRUE">0</atprecis><attscale Sync="TRUE">0</attscale></attr><attr><attrlabl Sync="TRUE">KSMunits</attrlabl><attalias Sync="TRUE">KSMunits</attalias><attrtype Sync="TRUE">String</attrtype><attwidth Sync="TRUE">254</attwidth><atprecis Sync="TRUE">0</atprecis><attscale Sync="TRUE">0</attscale></attr></detailed></eainfo><mdDateSt Sync="TRUE">20191114</mdDateSt></metadata>
